# Supplementary material for: Saccharomyces cerevisiae FLO1 Gene Demonstrates Genetic Linkage to Increased Fermentation Rate at Low Temperatures
Source: G3 (Bethesda). 2017 Jan 30;7(3):1039–48. doi: 10.1534/g3.116.037630 (PMC5345705; doi:10.1534/g3.116.037630)
Supplement: Supplementary file 3 [file 1039FileS1.xlsx]

## Sheet: LOD scores
File S1 LOD scores for genetic markers across the 16 S. cerevisiae chromosomes for five kinetic variables: maximal fermentation rate (Vmax) (dCO2/dt), maximal acceleration rate (Amax) (d2CO2/dt2), length of lag phase (h), final weight loss (g) and finishing time of alcoholic fermentation (AF time) (h). Vmax with LEU2 as the covariate is included in the last column to remove the effect of the leu2…
Marker	Chromosome	Genetic position	Vmax	Amax	Lag phase (h)	Final weight loss (g)	AF time	Vmax (with LEU2 as covariate)
YAL069W_1	1	0	0.281222	0.502796	0.927655	0.385556	0.0155207	0.298528
YAL069W_2	1	1e-06	0.281222	0.502796	0.927655	0.385556	0.0155207	0.298528
NAL013C_3	1	2e-06	0.281222	0.502796	0.927655	0.385556	0.0155207	0.298528
NAL013C_4	1	3e-06	0.281222	0.502796	0.927655	0.385556	0.0155207	0.298528
NAL013C_5	1	4e-06	0.281222	0.502796	0.927655	0.385556	0.0155207	0.298528
NAL013C_6	1	5e-06	0.281222	0.502796	0.927655	0.385556	0.0155207	0.298528
NAL013C_7	1	6e-06	0.281222	0.502796	0.927655	0.385556	0.0155207	0.298528
NAL013C_8	1	7e-06	0.281222	0.502796	0.927655	0.385556	0.0155207	0.298528
NAL013C_9	1	8e-06	0.281222	0.502796	0.927655	0.385556	0.0155207	0.298528
NAL013C_10	1	9e-06	0.281222	0.502796	0.927655	0.385556	0.0155207	0.298528
NAL013C_11	1	1e-05	0.281222	0.502796	0.927655	0.385556	0.0155207	0.298528
NAL013C_12	1	1.1e-05	0.281222	0.502796	0.927655	0.385556	0.0155207	0.298528
YAL067C_13	1	1.2e-05	0.281222	0.502796	0.927655	0.385556	0.0155207	0.298528
YAL067C_14	1	1.3e-05	0.281222	0.502796	0.927655	0.385556	0.0155207	0.298528
YAL067C_15	1	1.4e-05	0.281222	0.502796	0.927655	0.385556	0.0155207	0.298528
YAL067C_16	1	1.5e-05	0.281222	0.502796	0.927655	0.385556	0.0155207	0.298528
YAL067C_17	1	1.6e-05	0.281222	0.502796	0.927655	0.385556	0.0155207	0.298528
YAL067C_18	1	1.7e-05	0.281222	0.502796	0.927655	0.385556	0.0155207	0.298528
YAL067C_19	1	1.8e-05	0.281222	0.502796	0.927655	0.385556	0.0155207	0.298528
YAL067C_20	1	1.9e-05	0.281222	0.502796	0.927655	0.385556	0.0155207	0.298528
YAL067C_21	1	2e-05	0.281222	0.502796	0.927655	0.385556	0.0155207	0.298528
YAL067C_22	1	2.1e-05	0.281222	0.502796	0.927655	0.385556	0.0155207	0.298528
YAL067C_23	1	2.2e-05	0.281222	0.502796	0.927655	0.385556	0.0155207	0.298528
YAL067C_24	1	2.3e-05	0.281222	0.502796	0.927655	0.385556	0.0155207	0.298528
YAL067C_25	1	2.4e-05	0.281222	0.502796	0.927655	0.385556	0.0155207	0.298528
YAL066W_26	1	2.5e-05	0.281222	0.502796	0.927655	0.385556	0.0155207	0.298528
YAL066W_27	1	2.6e-05	0.281222	0.502796	0.927655	0.385556	0.0155207	0.298528
YAL066W_28	1	2.7e-05	0.281222	0.502796	0.927655	0.385556	0.0155207	0.298528
YAL066W_29	1	2.8e-05	0.281222	0.502796	0.927655	0.385556	0.0155207	0.298528
YAL066W_30	1	2.9e-05	0.281222	0.502796	0.927655	0.385556	0.0155207	0.298528
YAL066W_31	1	3e-05	0.281222	0.502796	0.927655	0.385556	0.0155207	0.298528
YAL066W_32	1	3.1e-05	0.281222	0.502796	0.927655	0.385556	0.0155207	0.298528
YAL066W_33	1	3.2e-05	0.281222	0.502796	0.927655	0.385556	0.0155207	0.298528
YAL066W_34	1	3.3e-05	0.281222	0.502796	0.927655	0.385556	0.0155207	0.298528
YAL066W_35	1	3.4e-05	0.281222	0.502796	0.927655	0.385556	0.0155207	0.298528
YAL066W_36	1	3.5e-05	0.281222	0.502796	0.927655	0.385556	0.0155207	0.298528
YAL065C_37	1	3.6e-05	0.281222	0.502796	0.927655	0.385556	0.0155207	0.298528
YAL065C_38	1	3.7e-05	0.281222	0.502796	0.927655	0.385556	0.0155207	0.298528
YAL065C_39	1	3.8e-05	0.281222	0.502796	0.927655	0.385556	0.0155207	0.298528
YAL065C_40	1	3.9e-05	0.281222	0.502796	0.927655	0.385556	0.0155207	0.298528
YAL065C_41	1	4e-05	0.281222	0.502796	0.927655	0.385556	0.0155207	0.298528
YAL065C_42	1	4.1e-05	0.281222	0.502796	0.927655	0.385556	0.0155207	0.298528
YAL065C_43	1	4.2e-05	0.281222	0.502796	0.927655	0.385556	0.0155207	0.298528
YAL065C_44	1	4.3e-05	0.281222	0.502796	0.927655	0.385556	0.0155207	0.298528
YAL065C_45	1	0.833275	0.266059	0.548322	0.904321	0.369231	0.00426633	0.242775
YAL065C_46	1	0.833276	0.266059	0.548322	0.904321	0.369231	0.00426633	0.242775
c1.loc1	1	1	0.270494	0.541871	0.913793	0.374453	0.00599473	0.254036
YAL065C_47	1	1.66651	0.281222	0.502796	0.927655	0.385556	0.0155207	0.298528
gAL01_48	1	1.66651	0.281222	0.502796	0.927655	0.385556	0.0155207	0.298528
NAL012W_49	1	1.66651	0.281222	0.502796	0.927655	0.385556	0.0155207	0.298528
NAL012W_50	1	1.66651	0.281222	0.502796	0.927655	0.385556	0.0155207	0.298528
NAL012W_51	1	1.66651	0.281222	0.502796	0.927655	0.385556	0.0155207	0.298528
NAL012W_52	1	1.66651	0.281222	0.502796	0.927655	0.385556	0.0155207	0.298528
YAL064W_53	1	1.66651	0.281222	0.502796	0.927655	0.385556	0.0155207	0.298528
NAL009W_54	1	1.66651	0.281222	0.502796	0.927655	0.385556	0.0155207	0.298528
NAL009W_55	1	1.66652	0.281222	0.502796	0.927655	0.385556	0.0155207	0.298528
NAL009W_56	1	1.66652	0.281222	0.502796	0.927655	0.385556	0.0155207	0.298528
NAL009W_57	1	1.66652	0.281222	0.502796	0.927655	0.385556	0.0155207	0.298528
NAL009W_58	1	1.66652	0.281222	0.502796	0.927655	0.385556	0.0155207	0.298528
NAL009W_59	1	1.66652	0.281222	0.502796	0.927655	0.385556	0.0155207	0.298528
NAL008C_60	1	1.66652	0.281222	0.502796	0.927655	0.385556	0.0155207	0.298528
NAL008C_61	1	1.66652	0.281222	0.502796	0.927655	0.385556	0.0155207	0.298528
NAL007W_62	1	1.66652	0.281222	0.502796	0.927655	0.385556	0.0155207	0.298528
NAL007W_63	1	1.66652	0.281222	0.502796	0.927655	0.385556	0.0155207	0.298528
NAL007W_64	1	1.66652	0.281222	0.502796	0.927655	0.385556	0.0155207	0.298528
NAL007W_65	1	1.66653	0.281222	0.502796	0.927655	0.385556	0.0155207	0.298528
c1.loc2	1	2	0.265189	0.512361	0.89632	0.371604	0.0230199	0.289472
c1.loc3	1	3	0.215876	0.534384	0.792153	0.325726	0.0543405	0.262543
c1.loc4	1	4	0.166849	0.545111	0.676835	0.27564	0.0979449	0.235936
c1.loc5	1	5	0.121471	0.543798	0.558261	0.224775	0.150854	0.209977
YAL059W_66	1	5.17378	0.114115	0.542374	0.537766	0.216045	0.160782	0.20552
YAL059W_67	1	5.17378	0.114115	0.542374	0.537766	0.216045	0.160782	0.20552
c1.loc6	1	6	0.147218	0.619005	0.661982	0.218211	0.137876	0.261808
c1.loc7	1	7	0.18905	0.702112	0.812112	0.215055	0.108904	0.328499
YAL056W_68	1	7.78172	0.220952	0.755381	0.921567	0.208311	0.0867913	0.377063
c1.loc8	1	8	0.244919	0.80889	0.973803	0.233088	0.0838763	0.393226
YAL055W_69	1	8.63617	0.314543	0.952665	1.10766	0.306221	0.0737364	0.439078
YAL055W_70	1	8.63617	0.314543	0.952665	1.10766	0.306221	0.0737364	0.439078
YAL055W_71	1	8.63617	0.314543	0.952665	1.10766	0.306221	0.0737364	0.439078
YAL055W_72	1	8.63617	0.314543	0.952665	1.10766	0.306221	0.0737364	0.439078
YAL055W_73	1	8.63618	0.314543	0.952665	1.10766	0.306221	0.0737364	0.439078
c1.loc9	1	9	0.317188	0.982766	1.10612	0.32351	0.0956001	0.450848
c1.loc10	1	10	0.318079	1.04793	1.07945	0.366898	0.168493	0.459939
c1.loc11	1	11	0.309493	1.08299	1.0214	0.401415	0.255618	0.438757
YAL051W_74	1	11.2439	0.306038	1.08668	1.00299	0.408191	0.278267	0.429896
YAL048C_75	1	11.2439	0.306038	1.08668	1.00299	0.408191	0.278267	0.429896
YAL048C_76	1	11.2439	0.306038	1.08668	1.00299	0.408191	0.278267	0.429896
c1.loc12	1	12	0.433643	1.02303	1.13322	0.48414	0.194585	0.553427
YAL047C_77	1	12.0979	0.450197	1.01095	1.14637	0.492628	0.184051	0.568177
YAL047C_78	1	12.0979	0.450197	1.01095	1.14637	0.492628	0.184051	0.568177
YAL047C_79	1	12.0979	0.450197	1.01095	1.14637	0.492628	0.184051	0.568177
c1.loc13	1	13	0.447816	1.02632	1.18569	0.500769	0.181029	0.562082
c1.loc14	1	14	0.44461	1.04364	1.23177	0.509989	0.177336	0.554631
c1.loc15	1	15	0.440725	1.06112	1.28048	0.519345	0.173252	0.546392
c1.loc16	1	16	0.436074	1.07853	1.33169	0.528739	0.168752	0.537311
c1.loc17	1	17	0.430569	1.09565	1.38519	0.538053	0.163815	0.527349
c1.loc18	1	18	0.424125	1.11217	1.44071	0.547145	0.158426	0.51646
c1.loc19	1	19	0.416662	1.12779	1.49786	0.555857	0.152577	0.504619
c1.loc20	1	20	0.408112	1.14214	1.55615	0.56401	0.14627	0.491809
c1.loc21	1	21	0.398425	1.15484	1.61498	0.571415	0.139519	0.478056
c1.loc22	1	22	0.387572	1.16551	1.67366	0.577873	0.132351	0.463348
c1.loc23	1	23	0.375552	1.17377	1.73142	0.583187	0.12481	0.447741
c1.loc24	1	24	0.362398	1.17925	1.78743	0.587169	0.116951	0.431299
c1.loc25	1	25	0.348179	1.18165	1.84081	0.589652	0.108849	0.414108
c1.loc26	1	26	0.332998	1.18072	1.89071	0.590502	0.100587	0.396278
c1.loc27	1	27	0.316997	1.1763	1.93635	0.589626	0.0922604	0.377936
c1.loc28	1	28	0.300346	1.16834	1.977	0.586977	0.0839699	0.359227
c1.loc29	1	29	0.28324	1.15688	2.01212	0.582564	0.0758173	0.340305
c1.loc30	1	30	0.265887	1.14209	2.0413	0.576449	0.0679006	0.321334
c1.loc31	1	31	0.248503	1.1242	2.06433	0.568745	0.0603095	0.302474
c1.loc32	1	32	0.231295	1.10357	2.08117	0.559606	0.0531212	0.283884
c1.loc33	1	33	0.214456	1.08059	2.09199	0.549223	0.0463975	0.265711
c1.loc34	1	34	0.198156	1.0557	2.0971	0.537808	0.0401834	0.248087
c1.loc35	1	35	0.182538	1.02936	2.09694	0.525584	0.0345065	0.231114
c1.loc36	1	36	0.167714	1.00201	2.09204	0.512775	0.0293779	0.214919
c1.loc37	1	37	0.153763	0.974101	2.083	0.499594	0.024794	0.199551
c1.loc38	1	38	0.140735	0.946006	2.07044	0.486239	0.020739	0.18506
c1.loc39	1	39	0.128653	0.918075	2.05499	0.472885	0.0171872	0.171471
c1.loc40	1	40	0.117516	0.890601	2.03724	0.459684	0.0141056	0.158808
c1.loc41	1	41	0.107306	0.863823	2.01774	0.446761	0.011457	0.147054
c1.loc42	1	42	0.0979877	0.837931	1.99699	0.434217	0.00920145	0.13619
c1.loc43	1	43	0.089517	0.813069	1.97545	0.42213	0.00729844	0.126189
c1.loc44	1	44	0.0818417	0.789335	1.95348	0.410556	0.00570823	0.117008
YAL037W_80	1	44.2754	0.0798466	0.782963	1.94735	0.407442	0.00531747	0.114601
c1.loc45	1	45	0.067972	0.753931	1.97877	0.394745	0.00588872	0.0990855
c1.loc46	1	46	0.0523757	0.711306	2.02	0.375885	0.00675054	0.078528
c1.loc47	1	47	0.0380175	0.665756	2.05792	0.355458	0.00770047	0.0593067
c1.loc48	1	48	0.0253363	0.617587	2.09137	0.333561	0.00873646	0.0419177
c1.loc49	1	49	0.0147824	0.567245	2.11913	0.310358	0.00985307	0.0268863
c1.loc50	1	50	0.00679232	0.515318	2.14006	0.286083	0.0110412	0.0147413
c1.loc51	1	51	0.00175895	0.462523	2.15312	0.261037	0.012288	0.00597991
c1.loc52	1	52	2.29575e-07	0.409678	2.15746	0.23558	0.0135772	0.00102759
c1.loc53	1	53	0.0017304	0.357665	2.15252	0.210116	0.0148895	0.000194878
c1.loc54	1	54	0.00703794	0.307373	2.13807	0.185065	0.0162041	0.0036498
c1.loc55	1	55	0.0158739	0.259648	2.11425	0.160844	0.0174992	0.01139
c1.loc56	1	56	0.0280527	0.215233	2.08155	0.137836	0.0187543	0.0232312
c1.loc57	1	57	0.0432664	0.174729	2.0408	0.116369	0.0199503	0.0388401
c1.loc58	1	58	0.0611085	0.138562	1.99309	0.0966989	0.0210718	0.0577577
c1.loc59	1	59	0.0811062	0.106974	1.93966	0.0789974	0.0221067	0.0794439
c1.loc60	1	60	0.102754	0.0800244	1.88188	0.063354	0.0230473	0.103322
c1.loc61	1	61	0.125545	0.0576132	1.82108	0.0497797	0.0238896	0.128817
c1.loc62	1	62	0.149	0.0395091	1.75854	0.0382187	0.0246334	0.155384
c1.loc63	1	63	0.172687	0.0253831	1.69541	0.0285625	0.0252813	0.182532
gAL02_81	1	63.3815	0.181758	0.0209366	1.67124	0.0253323	0.0255055	0.193013
YAL028W_82	1	63.3815	0.181758	0.0209366	1.67124	0.0253323	0.0255056	0.193013
c1.loc64	1	64	0.184739	0.0198418	1.68128	0.024373	0.0250889	0.197592
c1.loc65	1	65	0.189759	0.0180336	1.69744	0.0227677	0.0243724	0.2054
c1.loc66	1	66	0.19504	0.0161808	1.71337	0.0210927	0.0235973	0.213746
c1.loc67	1	67	0.200568	0.014299	1.7288	0.0193558	0.0227614	0.22263
c1.loc68	1	68	0.20632	0.0124075	1.74341	0.0175672	0.021863	0.232031
c1.loc69	1	69	0.212264	0.01053	1.75685	0.0157406	0.0209014	0.241915
c1.loc70	1	70	0.218358	0.00869431	1.7687	0.013893	0.0198773	0.252245
c1.loc71	1	71	0.224548	0.00693293	1.77851	0.0120453	0.0187927	0.262921
c1.loc72	1	72	0.230769	0.00528222	1.78579	0.0102221	0.0176514	0.273871
c1.loc73	1	73	0.236944	0.00378202	1.79002	0.00845135	0.0164593	0.284941
c1.loc74	1	74	0.242985	0.0024745	1.79071	0.00676418	0.0152244	0.295993
c1.loc75	1	75	0.248795	0.00140272	1.78736	0.00519381	0.0139569	0.306895
c1.loc76	1	76	0.254272	0.000608757	1.77953	0.0037745	0.0126694	0.317415
c1.loc77	1	77	0.259311	0.000131511	1.76686	0.00254003	0.0113762	0.327395
c1.loc78	1	78	0.26381	4.35248e-06	1.74909	0.00152201	0.0100931	0.33669
c1.loc79	1	79	0.267675	0.000252837	1.7261	0.000748025	0.00883715	0.345086
c1.loc80	1	80	0.270828	0.000892696	1.6979	0.000239934	0.00762517	0.352472
c1.loc81	1	81	0.273207	0.00192838	1.66469	1.23834e-05	0.00647352	0.358747
c1.loc82	1	82	0.274773	0.00335236	1.6268	7.17693e-05	0.00539704	0.363845
c1.loc83	1	83	0.275511	0.00514526	1.58472	0.000415784	0.00440833	0.367738
c1.loc84	1	84	0.275431	0.00727687	1.53905	0.00103359	0.00351718	0.370411
c1.loc85	1	85	0.27457	0.00970797	1.49048	0.00190661	0.00273017	0.371966
c1.loc86	1	86	0.272981	0.0123926	1.43976	0.00300983	0.00205058	0.372442
c1.loc87	1	87	0.270737	0.0152808	1.38762	0.00431343	0.00147846	0.371931
c1.loc88	1	88	0.267921	0.0183209	1.33481	0.00578458	0.001011	0.370528
c1.loc89	1	89	0.264625	0.0214624	1.282	0.00738921	0.000642912	0.368392
c1.loc90	1	90	0.260941	0.0246577	1.2298	0.00909363	0.000367061	0.365616
c1.loc91	1	91	0.25696	0.0278633	1.17873	0.0108658	0.000174983	0.362311
c1.loc92	1	92	0.252768	0.0310416	1.12922	0.0126763	5.74494e-05	0.358614
c1.loc93	1	93	0.248444	0.0341604	1.08159	0.0144991	4.94173e-06	0.354605
c1.loc94	1	94	0.244055	0.0371936	1.0361	0.0163117	8.04847e-06	0.350399
c1.loc95	1	95	0.239663	0.040121	0.992915	0.0180954	5.77679e-05	0.346062
c1.loc96	1	96	0.235316	0.0429274	0.952132	0.0198348	0.000145722	0.341666
c1.loc97	1	97	0.231057	0.0456023	0.913794	0.0215184	0.000264292	0.337274
c1.loc98	1	98	0.226916	0.0481393	0.877891	0.023137	0.000406685	0.332932
YAL011W_83	1	98.7589	0.223862	0.0499747	0.852185	0.024321	0.000527258	0.329688
c1.loc99	1	99	0.229347	0.0522576	0.867106	0.0253047	0.000134481	0.342345
c1.loc100	1	100	0.249763	0.0616081	0.918697	0.0292682	0.00131188	0.389891
c1.loc101	1	101	0.265418	0.0703671	0.950933	0.0328701	0.00712019	0.427905
c1.loc102	1	102	0.275154	0.0779036	0.96135	0.0358499	0.0171831	0.455556
YAL010C_84	1	102.283	0.276783	0.0797605	0.960349	0.0365595	0.0207057	0.461609
YAL010C_85	1	102.283	0.276783	0.0797605	0.960349	0.0365595	0.0207057	0.461609
YAL009W_86	1	102.283	0.276783	0.0797605	0.960349	0.0365595	0.0207057	0.461609
NAL002C_87	1	102.283	0.276783	0.0797605	0.960349	0.0365595	0.0207057	0.461609
NAL001C_88	1	102.283	0.276783	0.0797605	0.960349	0.0365595	0.0207057	0.461609
NAL001C_89	1	102.283	0.276783	0.0797605	0.960349	0.0365595	0.0207057	0.461609
NAL001C_90	1	102.283	0.276783	0.0797605	0.960349	0.0365595	0.0207057	0.461609
NAL001C_91	1	102.283	0.276783	0.0797605	0.960349	0.0365595	0.0207057	0.461609
c1.loc103	1	103	0.411884	0.133401	0.748147	0.0618038	0.0576153	0.602188
YAL004W_92	1	103.116	0.434495	0.142823	0.712232	0.0662554	0.0651297	0.622746
YAL004W_93	1	103.116	0.434495	0.142823	0.712232	0.0662554	0.0651297	0.622746
c1.loc104	1	104	0.605004	0.254569	0.759875	0.122144	0.116513	0.73157
YAR002C_94	1	104.797	0.761908	0.373951	0.77835	0.182822	0.171505	0.816335
gAR03_95	1	104.797	0.761908	0.373951	0.77835	0.182822	0.171505	0.816335
c1.loc105	1	105	0.775043	0.379713	0.780048	0.188742	0.175251	0.837521
c1.loc106	1	106	0.841645	0.408767	0.787079	0.219755	0.194469	0.947638
c1.loc107	1	107	0.911678	0.439028	0.791622	0.25417	0.21508	1.06761
c1.loc108	1	108	0.984323	0.470096	0.793176	0.291867	0.236906	1.19544
c1.loc109	1	109	1.05851	0.501469	0.791277	0.332571	0.259689	1.32823
c1.loc110	1	110	1.13295	0.532557	0.785541	0.375836	0.28309	1.4626
c1.loc111	1	111	1.20617	0.562711	0.775706	0.421048	0.306702	1.59496
c1.loc112	1	112	1.27663	0.591261	0.761668	0.467449	0.33007	1.722
c1.loc113	1	113	1.3428	0.617565	0.743506	0.514173	0.352718	1.84082
c1.loc114	1	114	1.40328	0.641057	0.72149	0.560309	0.374185	1.94901
c1.loc115	1	115	1.45693	0.661296	0.696066	0.604964	0.394061	2.04459
c1.loc116	1	116	1.50292	0.67799	0.667824	0.647327	0.412013	2.12603
c1.loc117	1	117	1.5408	0.691016	0.637446	0.686724	0.427806	2.19218
c1.loc118	1	118	1.5705	0.700415	0.605655	0.722655	0.441314	2.24226
c1.loc119	1	119	1.59227	0.706368	0.573163	0.754807	0.452514	2.2759
c1.loc120	1	120	1.60664	0.709169	0.540625	0.78305	0.461475	2.29325
c1.loc121	1	121	1.61434	0.709186	0.508608	0.807413	0.46834	2.29504
YAR027W_96	1	121.864	1.61628	0.707268	0.481673	0.825491	0.472737	2.28511
c1.loc122	1	122	1.63421	0.730055	0.485323	0.837738	0.488418	2.27652
YAR027W_97	1	122.666	1.67507	0.823686	0.489199	0.873899	0.553349	2.23245
YAR028W_98	1	122.666	1.67507	0.823686	0.489199	0.873899	0.553349	2.23245
YAR029W_99	1	122.666	1.67507	0.823686	0.489199	0.873899	0.553349	2.23245
c1.loc123	1	123	1.72578	0.878169	0.469557	0.896849	0.56242	2.28588
c1.loc124	1	124	1.87037	1.04718	0.408601	0.961064	0.585845	2.43107
c1.loc125	1	125	1.99989	1.22134	0.34574	1.01656	0.602763	2.55573
c1.loc126	1	126	2.10806	1.39352	0.283555	1.06053	0.612124	2.6608
c1.loc127	1	127	2.19033	1.55649	0.224647	1.09111	0.613527	2.74697
c1.loc128	1	128	2.24451	1.70407	0.171262	1.10768	0.607271	2.81424
c1.loc129	1	129	2.27097	1.83182	0.125002	1.11081	0.594276	2.86188
YAR035W_100	1	129.027	2.27132	1.83497	0.123863	1.11072	0.593844	2.86288
YAR042W_101	1	129.027	2.27132	1.83497	0.123863	1.11072	0.593844	2.86288
c1.loc130	1	130	2.4561	1.96859	0.115533	1.22729	0.635675	3.05902
c1.loc131	1	131	2.62239	2.08548	0.105427	1.33823	0.671937	3.22366
c1.loc132	1	132	2.7552	2.1747	0.0941453	1.43425	0.699195	3.36081
c1.loc133	1	133	2.84778	2.23166	0.0822237	1.51056	0.716046	3.47748
c1.loc134	1	134	2.89756	2.25512	0.0702504	1.56445	0.722155	3.57829
NAR004W_102	1	134.418	2.90599	2.25538	0.0653415	1.58023	0.72166	3.61668
NAR004W_103	1	134.418	2.90599	2.25538	0.0653415	1.58023	0.72166	3.61668
NAR004W_104	1	134.418	2.90599	2.25538	0.0653415	1.58023	0.72166	3.61668
NAR004W_105	1	134.418	2.90599	2.25538	0.0653415	1.58023	0.72166	3.61668
NAR004W_106	1	134.418	2.90599	2.25538	0.0653415	1.58023	0.72166	3.61668
NAR004W_107	1	134.418	2.90599	2.25538	0.0653415	1.58023	0.72166	3.61668
NAR004W_108	1	134.418	2.90599	2.25538	0.0653415	1.58023	0.72166	3.61668
NAR004W_109	1	134.418	2.90599	2.25538	0.0653415	1.58023	0.72166	3.61668
c1.loc135	1	135	2.81582	2.00924	0.0800431	1.67864	0.606178	3.43788
NAR005C_110	1	135.276	2.74215	1.8751	0.0866424	1.7076	0.548192	3.32049
NAR005C_111	1	135.276	2.74215	1.8751	0.0866424	1.7076	0.548192	3.32049
c1.loc136	1	136	2.70609	1.74302	0.0797136	1.67275	0.476928	3.38428
NAR005C_112	1	136.135	2.68448	1.70925	0.0780106	1.65706	0.46152	3.39567
NAR005C_113	1	136.135	2.68448	1.70925	0.0780106	1.65706	0.46152	3.39567
NAR005C_114	1	136.135	2.68448	1.70925	0.0780106	1.65706	0.46152	3.39567
NAR005C_115	1	136.135	2.68448	1.70925	0.0780106	1.65706	0.46152	3.39567
NAR005C_116	1	136.993	2.7549	1.88075	0.0823932	1.72121	0.539628	3.32758
NAR005C_117	1	136.993	2.7549	1.88075	0.0823932	1.72121	0.539628	3.32758
c1.loc137	1	137	2.75707	1.88425	0.0822032	1.72074	0.541002	3.33094
NAR005C_118	1	137.852	2.93194	2.26692	0.0581573	1.60678	0.701742	3.63037
NAR005C_119	1	137.852	2.93194	2.26692	0.0581573	1.60678	0.701742	3.63037
NAR005C_120	1	137.852	2.93194	2.26692	0.0581573	1.60678	0.701742	3.63037
NAR005C_121	1	137.852	2.93194	2.26692	0.0581573	1.60678	0.701742	3.63037
NAR005C_122	1	137.852	2.93194	2.26692	0.0581573	1.60678	0.701742	3.63037
NAR005C_123	1	137.852	2.93194	2.26692	0.0581573	1.60678	0.701742	3.63037
NAR006W_124	1	137.852	2.93194	2.26692	0.0581573	1.60678	0.701742	3.63037
NAR006W_125	1	137.852	2.93194	2.26692	0.0581573	1.60678	0.701742	3.63037
NAR006W_126	1	137.852	2.93194	2.26692	0.0581573	1.60678	0.701742	3.63037
NAR006W_127	1	137.852	2.93194	2.26692	0.0581573	1.60678	0.701742	3.63037
NAR006W_128	1	137.852	2.93194	2.26692	0.0581573	1.60678	0.701742	3.63037
NAR006W_129	1	137.852	2.93194	2.26692	0.0581573	1.60678	0.701742	3.63037
NAR006W_130	1	137.852	2.93194	2.26692	0.0581573	1.60678	0.701742	3.63037
NAR006W_131	1	137.852	2.93194	2.26692	0.0581573	1.60678	0.701742	3.63037
NAR006W_132	1	137.852	2.93194	2.26692	0.0581573	1.60678	0.701742	3.63037
NAR006W_133	1	137.852	2.93194	2.26692	0.0581573	1.60678	0.701742	3.63037
NAR006W_134	1	137.852	2.93194	2.26692	0.0581573	1.60678	0.701742	3.63037
NAR006W_135	1	137.852	2.93194	2.26692	0.0581573	1.60678	0.701742	3.63037
NAR006W_136	1	137.852	2.93194	2.26692	0.0581573	1.60678	0.701742	3.63037
YAR047C_137	1	137.852	2.93194	2.26692	0.0581573	1.60678	0.701742	3.63037
c1.loc138	1	138	2.86577	2.21671	0.0481171	1.56141	0.687971	3.56705
YAR047C_138	1	138.687	2.49305	1.93255	0.0133029	1.31892	0.607555	3.05092
YAR047C_139	1	138.687	2.49305	1.93255	0.0133029	1.31892	0.607555	3.05092
c1.loc139	1	139	2.67303	2.06986	0.0268775	1.43317	0.646679	3.34984
YAR047C_140	1	139.523	2.926	2.26203	0.0590914	1.60107	0.699947	3.61895
YAR047C_141	1	139.523	2.926	2.26203	0.0590914	1.60107	0.699947	3.61895
YAR047C_142	1	139.523	2.926	2.26203	0.0590914	1.60107	0.699947	3.61895
YAR047C_143	1	139.523	2.926	2.26203	0.0590914	1.60107	0.699947	3.61895
YAR047C_144	1	139.523	2.926	2.26203	0.0590914	1.60107	0.699947	3.61895
YAR047C_145	1	139.523	2.926	2.26203	0.0590914	1.60107	0.699947	3.61895
YAR047C_146	1	139.523	2.926	2.26203	0.0590914	1.60107	0.699947	3.61895
NAR007C_147	1	139.523	2.926	2.26203	0.0590915	1.60107	0.699947	3.61895
c1.loc140	1	140	2.80278	2.11227	0.0903139	1.55216	0.694503	3.46468
c1.loc141	1	141	2.45683	1.74389	0.173322	1.39833	0.658694	3.03725
YAR053W_148	1	141.209	2.37202	1.66035	0.193067	1.35846	0.647241	2.92106
YAR053W_149	1	141.209	2.37202	1.66035	0.193067	1.35846	0.647241	2.92106
c1.loc142	1	142	2.3604	1.63538	0.290455	1.38996	0.653978	2.84767
c1.loc143	1	143	2.27989	1.55842	0.434553	1.3916	0.644317	2.70835
YAR075W_150	1	143.827	2.162	1.4607	0.562832	1.36024	0.62139	2.52937
YAR075W_151	1	143.827	2.162	1.4607	0.562832	1.36024	0.62139	2.52937
NBL029W_152	2	0	0.219941	0.00107611	0.514585	0.222248	0.259824	0.40768
NBL029W_153	2	1e-06	0.219941	0.00107611	0.514585	0.222248	0.259824	0.40768
NBL029W_154	2	2e-06	0.219941	0.00107611	0.514585	0.222248	0.259824	0.40768
NBL029W_155	2	3e-06	0.219941	0.00107611	0.514585	0.222248	0.259824	0.40768
NBL029W_156	2	4e-06	0.219941	0.00107611	0.514585	0.222248	0.259824	0.40768
NBL029W_157	2	5e-06	0.219941	0.00107611	0.514585	0.222248	0.259824	0.40768
NBL029W_158	2	6e-06	0.219941	0.00107611	0.514585	0.222248	0.259824	0.40768
YBL105C_159	2	7e-06	0.219941	0.00107611	0.514585	0.222248	0.259824	0.40768
c2.loc1	2	1	0.149119	0.00385191	0.41671	0.196989	0.277412	0.313599
gBL01_160	2	1.68084	0.105383	0.00658635	0.345782	0.175668	0.282206	0.251913
gBL01_161	2	1.68084	0.105383	0.00658635	0.345782	0.175668	0.282206	0.251913
NBL027W_162	2	1.68084	0.105383	0.00658635	0.345782	0.175668	0.282206	0.251913
NBL026W_163	2	1.68084	0.105383	0.00658635	0.345782	0.175668	0.282206	0.251913
c2.loc2	2	2	0.113882	0.00595628	0.334687	0.185655	0.293654	0.263638
c2.loc3	2	3	0.142832	0.00412613	0.298912	0.218697	0.330574	0.301622
c2.loc4	2	4	0.175331	0.00255356	0.261827	0.254298	0.368858	0.341113
c2.loc5	2	5	0.210869	0.0013114	0.224322	0.291752	0.407589	0.381004
c2.loc6	2	6	0.248691	0.000460469	0.187412	0.330157	0.445719	0.420139
c2.loc7	2	7	0.287849	4.19966e-05	0.15215	0.368489	0.482162	0.457449
c2.loc8	2	8	0.327283	7.21395e-05	0.119522	0.405694	0.515899	0.49205
c2.loc9	2	9	0.365921	0.00053997	0.0903484	0.440794	0.546079	0.523286
c2.loc10	2	10	0.402789	0.00140943	0.0652123	0.472977	0.572101	0.550747
c2.loc11	2	11	0.437088	0.00262471	0.0444203	0.501661	0.593644	0.574235
YBL089W_164	2	11.7272	0.460143	0.00368997	0.0320298	0.520174	0.606495	0.588849
c2.loc12	2	12	0.471173	0.00380144	0.0289558	0.517767	0.608482	0.601626
c2.loc13	2	13	0.512309	0.00422306	0.018724	0.507243	0.614154	0.648301
c2.loc14	2	14	0.554477	0.00466527	0.0103308	0.49383	0.617008	0.694061
c2.loc15	2	15	0.596872	0.00512089	0.00420344	0.477451	0.616615	0.73725
c2.loc16	2	16	0.638569	0.00558112	0.000715648	0.458162	0.612643	0.776257
c2.loc17	2	17	0.678581	0.00603603	0.0001488	0.436171	0.604906	0.809681
c2.loc18	2	18	0.715938	0.00647525	0.00265787	0.411834	0.593393	0.836423
c2.loc19	2	19	0.749761	0.00688878	0.00824962	0.385641	0.57828	0.855767
c2.loc20	2	20	0.779345	0.00726784	0.0167776	0.358175	0.559925	0.867368
c2.loc21	2	21	0.804206	0.00760554	0.0279558	0.330071	0.538836	0.871263
c2.loc22	2	22	0.824112	0.00789732	0.041388	0.301954	0.515622	0.867814
c2.loc23	2	23	0.839077	0.00814113	0.0566075	0.274402	0.490937	0.857701
c2.loc24	2	24	0.84933	0.00833723	0.0731195	0.247904	0.465433	0.841863
YBL080C_165	2	24.9196	0.854942	0.00847742	0.0890414	0.224779	0.441753	0.823192
c2.loc25	2	25	0.85495	0.00798151	0.0914561	0.221668	0.443007	0.8187
c2.loc26	2	26	0.841364	0.00295807	0.122723	0.181307	0.451643	0.759384
c2.loc27	2	27	0.802707	0.00033332	0.154774	0.139793	0.446766	0.69228
gBL03_166	2	27.4785	0.776197	9.38929e-07	0.169597	0.120546	0.439718	0.657168
gBL03_167	2	27.4785	0.776197	9.38928e-07	0.169597	0.120546	0.439718	0.657168
c2.loc28	2	28	0.93733	0.00214483	0.138816	0.144673	0.55069	0.832682
gBL03_168	2	28.3183	1.03077	0.00543277	0.119905	0.158574	0.617218	0.918841
c2.loc29	2	29	1.00224	0.00371303	0.151243	0.144102	0.591467	0.900014
c2.loc30	2	30	0.949987	0.00171335	0.203469	0.122254	0.547868	0.870092
c2.loc31	2	31	0.88629	0.000447684	0.261872	0.100363	0.498349	0.837534
c2.loc32	2	32	0.813364	4.46602e-07	0.324238	0.0793555	0.444758	0.802634
c2.loc33	2	33	0.734297	0.000384852	0.387952	0.0600975	0.389348	0.765757
c2.loc34	2	34	0.652597	0.00154171	0.450376	0.0432727	0.334445	0.727341
YBL073W_169	2	34.4989	0.611733	0.00237711	0.480444	0.0358969	0.30778	0.707657
c2.loc35	2	35	0.611982	0.00205585	0.490594	0.0344355	0.326369	0.71481
c2.loc36	2	36	0.61127	0.00146157	0.510932	0.0314417	0.365878	0.727984
c2.loc37	2	37	0.608739	0.000941852	0.531265	0.0283502	0.408774	0.739389
c2.loc38	2	38	0.604147	0.000517193	0.55125	0.0251977	0.454868	0.748544
c2.loc39	2	39	0.597281	0.00020802	0.5705	0.0220289	0.50383	0.754987
c2.loc40	2	40	0.587986	3.34241e-05	0.588604	0.0188952	0.55518	0.758319
c2.loc41	2	41	0.576174	9.74152e-06	0.605143	0.0158528	0.608293	0.758197
c2.loc42	2	42	0.561848	0.000149122	0.619718	0.0129597	0.662416	0.754399
c2.loc43	2	43	0.545107	0.000458288	0.631979	0.0102722	0.716704	0.74682
c2.loc44	2	44	0.526149	0.000937678	0.641645	0.00784165	0.770268	0.735488
c2.loc45	2	45	0.505261	0.00158112	0.648536	0.00571013	0.822224	0.720567
c2.loc46	2	46	0.482805	0.00237614	0.652573	0.00390837	0.871752	0.702345
c2.loc47	2	47	0.459195	0.00330481	0.653791	0.00245376	0.918145	0.68123
c2.loc48	2	48	0.434866	0.00434514	0.652327	0.00135001	0.960847	0.657716
c2.loc49	2	49	0.410248	0.00547266	0.648403	0.000588009	0.999471	0.632359
c2.loc50	2	50	0.385744	0.00666207	0.642309	0.000147625	1.03381	0.605751
c2.loc51	2	51	0.361708	0.00788876	0.634372	2.75124e-07	1.06381	0.578465
c2.loc52	2	52	0.338439	0.00912997	0.62494	0.00011168	1.08957	0.55104
c2.loc53	2	53	0.316166	0.0103657	0.614355	0.000444579	1.11131	0.52395
NBL017W_170	2	53.3733	0.308095	0.0108249	0.610148	0.000619067	1.11849	0.513944
NBL017W_171	2	53.3733	0.308095	0.0108249	0.610148	0.000619067	1.11849	0.513944
NBL017W_172	2	53.3733	0.308095	0.0108249	0.610148	0.000619068	1.11849	0.513944
c2.loc54	2	54	0.38833	0.0218005	0.620136	0.00422287	1.08871	0.635444
c2.loc55	2	55	0.525505	0.0466157	0.620969	0.0435119	1.01561	0.815333
YBL042C_173	2	55.9247	0.653313	0.0758553	0.60532	0.113618	0.925076	0.956731
YBL042C_174	2	55.9247	0.653313	0.0758553	0.60532	0.113618	0.925076	0.956731
YBL042C_175	2	55.9247	0.653313	0.0758553	0.60532	0.113618	0.925076	0.956731
c2.loc56	2	56	0.654455	0.076742	0.612754	0.105488	0.937905	0.962606
YBL040C_176	2	56.7582	0.646362	0.083488	0.670332	0.0388373	1.04137	1.01875
NBL014C_177	2	56.7582	0.646362	0.083488	0.670332	0.0388373	1.04137	1.01875
c2.loc57	2	57	0.616759	0.0718701	0.631763	0.0366465	1.06161	0.985691
c2.loc58	2	58	0.485706	0.0316434	0.46846	0.0273351	1.11588	0.813266
YBL035C_178	2	58.439	0.426263	0.0187349	0.397934	0.023296	1.12368	0.714036
YBL035C_179	2	58.439	0.426263	0.0187349	0.397934	0.023296	1.12368	0.714036
c2.loc59	2	59	0.455639	0.0178078	0.425654	0.0295593	1.13907	0.781889
c2.loc60	2	60	0.507237	0.0160139	0.474406	0.0425834	1.1565	0.903306
c2.loc61	2	61	0.556184	0.0140816	0.520746	0.0577565	1.15967	1.0223
c2.loc62	2	62	0.600254	0.0120867	0.562569	0.0745395	1.1477	1.13583
c2.loc63	2	63	0.637583	0.0101127	0.598108	0.0922306	1.12108	1.24206
c2.loc64	2	64	0.666951	0.00823935	0.626194	0.110067	1.08154	1.34004
YBL031W_180	2	64.5871	0.680318	0.00720918	0.639048	0.120356	1.05324	1.39374
YBL030C_181	2	64.5871	0.680318	0.00720918	0.639048	0.120356	1.05324	1.39374
YBL030C_182	2	64.5871	0.680318	0.00720918	0.639048	0.120356	1.05324	1.39374
c2.loc65	2	65	0.777761	0.00483603	0.653404	0.162925	1.12221	1.48741
YBL030C_183	2	65.4208	0.869837	0.00284359	0.657199	0.209753	1.17541	1.56823
NBL009W_184	2	65.4208	0.869837	0.00284359	0.657199	0.209753	1.17541	1.56823
c2.loc66	2	66	0.847038	0.00159686	0.593685	0.208574	1.11986	1.54766
c2.loc67	2	67	0.79595	0.000261414	0.482156	0.203567	1.01022	1.50477
c2.loc68	2	68	0.731702	6.4945e-05	0.373214	0.194865	0.887436	1.45149
c2.loc69	2	69	0.657961	0.0010228	0.273164	0.182958	0.75856	1.38668
YBL023C_185	2	69.7353	0.600226	0.00240217	0.208125	0.172616	0.664068	1.33097
c2.loc70	2	70	0.597606	0.00189935	0.213156	0.171208	0.654309	1.32107
c2.loc71	2	71	0.576162	0.000506624	0.228499	0.162631	0.605492	1.26452
c2.loc72	2	72	0.537742	1.20261e-06	0.237104	0.149411	0.540722	1.16783
YBL020W_186	2	72.279	0.524428	2.33856e-05	0.238213	0.145042	0.520527	1.13146
YBL019W_187	2	72.279	0.524428	2.33856e-05	0.238213	0.145042	0.520527	1.13146
YBL019W_188	2	72.279	0.524428	2.33856e-05	0.238213	0.145042	0.520527	1.13146
YBL018C_189	2	72.279	0.524428	2.33856e-05	0.238213	0.145042	0.520527	1.13146
YBL018C_190	2	72.279	0.524428	2.33856e-05	0.238213	0.145042	0.520527	1.13146
gBL04_191	2	72.279	0.524428	2.33856e-05	0.238213	0.145042	0.520527	1.13146
gBL04_192	2	72.279	0.524428	2.33856e-05	0.238213	0.145042	0.520527	1.13146
c2.loc73	2	73	0.546323	0.000859871	0.284543	0.122588	0.502327	1.14504
c2.loc74	2	74	0.571158	0.00408749	0.35345	0.0925841	0.470891	1.16231
c2.loc75	2	75	0.588161	0.00972477	0.425223	0.0652256	0.433136	1.17767
c2.loc76	2	76	0.596344	0.0175472	0.496435	0.0418954	0.390768	1.19094
c2.loc77	2	77	0.595617	0.0271125	0.563742	0.0235602	0.34594	1.20201
NBL002C_193	2	77.5015	0.592089	0.0324132	0.595285	0.016367	0.32313	1.20672
NBL002C_194	2	77.5015	0.592089	0.0324132	0.595285	0.016367	0.32313	1.20672
c2.loc78	2	78	0.641483	0.0286132	0.51838	0.0083845	0.40282	1.2172
YBL014C_195	2	78.3352	0.667194	0.0258258	0.463062	0.004417	0.45577	1.22445
YBL014C_196	2	78.3352	0.667194	0.0258258	0.463062	0.004417	0.45577	1.22445
c2.loc79	2	79	0.677256	0.0284035	0.50654	0.00493192	0.458464	1.26906
c2.loc80	2	80	0.686006	0.0323161	0.572026	0.00572864	0.457978	1.32166
c2.loc81	2	81	0.686245	0.0361418	0.635409	0.00652695	0.451669	1.35428
c2.loc82	2	82	0.677584	0.0397144	0.693908	0.00729309	0.439546	1.36511
c2.loc83	2	83	0.660421	0.0428866	0.745113	0.00799534	0.422138	1.35371
c2.loc84	2	84	0.635878	0.0455506	0.787326	0.0086086	0.400413	1.32105
YBL010C_197	2	84.4871	0.621653	0.0466504	0.804434	0.00887127	0.388574	1.29802
YBL009W_198	2	84.4871	0.621653	0.0466504	0.804434	0.00887127	0.388574	1.29802
c2.loc85	2	85	0.606682	0.0398251	0.794391	0.00488235	0.358641	1.25643
c2.loc86	2	86	0.563966	0.0271962	0.756535	0.000450506	0.295576	1.16837
c2.loc87	2	87	0.506566	0.0163849	0.697384	0.000748725	0.230932	1.07033
YBL007C_199	2	87.0324	0.504509	0.0160733	0.695162	0.000836523	0.228863	1.06696
YBL007C_200	2	87.0324	0.504509	0.0160733	0.695162	0.000836523	0.228863	1.06696
c2.loc88	2	88	0.462312	0.0315869	0.733079	1.42882e-05	0.138671	1.08681
YBL006C_201	2	88.7147	0.419718	0.0453407	0.740826	0.000221644	0.0833124	1.10089
c2.loc89	2	89	0.427712	0.0433902	0.764408	2.26469e-06	0.0763687	1.13091
c2.loc90	2	90	0.447856	0.0360593	0.83478	0.00209482	0.0530005	1.16995
c2.loc91	2	91	0.454453	0.0284102	0.881617	0.00852756	0.0325921	1.11316
gBL05_202	2	91.2637	0.453874	0.026417	0.889585	0.0108812	0.0279074	1.08188
c2.loc92	2	92	0.542391	0.0591254	0.879969	0.00443975	0.0582975	1.20259
gBL05_203	2	92.9476	0.645608	0.117068	0.835907	0.0002908	0.110543	1.34098
gBL05_204	2	92.9476	0.645608	0.117068	0.835907	0.0002908	0.110543	1.34098
c2.loc93	2	93	0.640774	0.112464	0.840757	0.000293311	0.106823	1.33231
c2.loc94	2	94	0.534175	0.0404018	0.908474	0.000333393	0.0460315	1.14433
YBL004W_205	2	94.0612	0.526871	0.0370525	0.911001	0.000335315	0.043011	1.13105
YBL004W_206	2	94.0612	0.526871	0.0370525	0.911001	0.000335316	0.043011	1.13105
c2.loc95	2	95	0.485555	0.0422288	0.831849	0.00812505	0.0417022	1.08116
c2.loc96	2	96	0.428965	0.0467312	0.72688	0.0273565	0.0390588	1.02211
YBR005W_207	2	96.3178	0.409019	0.0478834	0.690461	0.0355732	0.0379841	1.00192
YBR005W_208	2	96.3178	0.409019	0.0478834	0.690461	0.0355732	0.0379841	1.00192
c2.loc97	2	97	0.380584	0.0812622	0.649092	0.0386079	0.0244028	0.942215
c2.loc98	2	98	0.333189	0.145151	0.577909	0.0425702	0.00942389	0.844898
c2.loc99	2	99	0.281755	0.223308	0.498274	0.0456992	0.00135199	0.738066
YBR008C_209	2	99.7379	0.243306	0.286837	0.437365	0.0473608	5.27537e-05	0.655581
YBR008C_210	2	99.7379	0.243306	0.286837	0.437365	0.0473608	5.27537e-05	0.655581
YBR008C_211	2	99.7379	0.243306	0.286837	0.437365	0.0473608	5.27537e-05	0.655581
c2.loc100	2	100	0.256611	0.292272	0.462996	0.0476638	0.000221116	0.67525
c2.loc101	2	101	0.304359	0.30654	0.556153	0.0477103	0.00992519	0.744783
NBR002C_212	2	101.633	0.330698	0.309798	0.608574	0.0468192	0.0232918	0.784852
c2.loc102	2	102	0.336325	0.312984	0.611741	0.0466459	0.0263283	0.793962
c2.loc103	2	103	0.351484	0.321192	0.619073	0.0460398	0.035772	0.817781
c2.loc104	2	104	0.366248	0.328566	0.624232	0.0452198	0.0470522	0.839924
c2.loc105	2	105	0.380266	0.334839	0.626808	0.0441721	0.0602027	0.85993
c2.loc106	2	106	0.393171	0.339759	0.626447	0.0428908	0.0751811	0.877403
c2.loc107	2	107	0.404601	0.343099	0.622879	0.0413796	0.0918597	0.892022
c2.loc108	2	108	0.414227	0.344685	0.615958	0.0396529	0.110022	0.903557
c2.loc109	2	109	0.421781	0.34441	0.605676	0.0377357	0.129373	0.911874
c2.loc110	2	110	0.427082	0.34225	0.592181	0.0356625	0.149551	0.916933
c2.loc111	2	111	0.430049	0.338265	0.575765	0.0334749	0.170158	0.918782
c2.loc112	2	112	0.430704	0.332592	0.55684	0.0312186	0.190786	0.917545
c2.loc113	2	113	0.42917	0.325438	0.535909	0.0289398	0.211048	0.913417
c2.loc114	2	114	0.425651	0.317051	0.513515	0.0266823	0.2306	0.906649
c2.loc115	2	115	0.420409	0.307706	0.490208	0.0244844	0.249162	0.897532
c2.loc116	2	116	0.413742	0.297682	0.466507	0.0223778	0.266526	0.886389
YBR032W_213	2	116.808	0.407509	0.289249	0.447344	0.0207553	0.279613	0.876115
c2.loc117	2	117	0.416503	0.297706	0.447701	0.0196349	0.283519	0.889917
c2.loc118	2	118	0.464239	0.343466	0.447836	0.0141334	0.303588	0.960229
c2.loc119	2	119	0.513234	0.391983	0.444828	0.00928452	0.322997	1.02717
c2.loc120	2	120	0.56227	0.442216	0.43841	0.00529547	0.341134	1.08895
c2.loc121	2	121	0.609985	0.492905	0.428493	0.00234455	0.357396	1.14429
c2.loc122	2	122	0.655004	0.54267	0.415196	0.000559496	0.37125	1.19236
c2.loc123	2	123	0.696068	0.590143	0.398846	1.33905e-06	0.382293	1.23272
c2.loc124	2	124	0.732167	0.634102	0.379949	0.000657319	0.390292	1.26523
c2.loc125	2	125	0.762622	0.673585	0.35914	0.00244457	0.395201	1.29002
c2.loc126	2	126	0.787128	0.707959	0.337108	0.00522337	0.397154	1.30738
YBR037C_214	2	126.884	0.803889	0.733889	0.317127	0.00836908	0.396633	1.3169
c2.loc127	2	127	0.794056	0.731918	0.311225	0.00786466	0.389198	1.30767
c2.loc128	2	128	0.705562	0.710003	0.260018	0.00407915	0.324727	1.22652
c2.loc129	2	129	0.611613	0.679103	0.209135	0.00143561	0.260741	1.14204
c2.loc130	2	130	0.515828	0.639903	0.160767	0.000127056	0.200001	1.05505
c2.loc131	2	131	0.422193	0.593872	0.117	0.000236972	0.145129	0.966605
c2.loc132	2	132	0.334491	0.543079	0.0795067	0.00172355	0.0982201	0.877936
c2.loc133	2	133	0.255777	0.489871	0.04933	0.00443051	0.0605699	0.790438
YBR045C_215	2	133.044	0.252545	0.487504	0.0481743	0.0045746	0.0591308	0.786625
c2.loc134	2	134	0.23043	0.459399	0.0545265	0.00375058	0.0774452	0.738143
c2.loc135	2	135	0.204007	0.422386	0.0607454	0.00289987	0.0982532	0.67695
c2.loc136	2	136	0.175582	0.379361	0.0661566	0.00210956	0.119637	0.607269
c2.loc137	2	137	0.146808	0.332883	0.0704672	0.00142349	0.140369	0.532188
NBR008W_216	2	137.359	0.136637	0.315778	0.0717209	0.00120734	0.147486	0.504444
NBR008W_217	2	137.359	0.136637	0.315778	0.0717209	0.00120734	0.147486	0.504444
c2.loc138	2	138	0.178766	0.404139	0.0671724	2.49589e-06	0.203302	0.574441
c2.loc139	2	139	0.247633	0.54557	0.0579944	0.00251251	0.298671	0.679781
NBR008W_218	2	139.041	0.250484	0.551349	0.0575704	0.00272958	0.302723	0.68405
NBR008W_219	2	139.041	0.250484	0.551349	0.0575704	0.00272958	0.302723	0.68405
c2.loc140	2	140	0.281284	0.592117	0.0488026	0.010047	0.291742	0.714767
c2.loc141	2	141	0.312095	0.628792	0.0395789	0.0227996	0.276158	0.738978
c2.loc142	2	142	0.340019	0.657395	0.0307082	0.0404898	0.256843	0.754507
c2.loc143	2	143	0.363708	0.676505	0.0226144	0.0623157	0.234684	0.761213
c2.loc144	2	144	0.38226	0.685667	0.0156356	0.0870878	0.210829	0.759435
YBR054W_220	2	144.269	0.386343	0.686482	0.0139674	0.094128	0.204234	0.757581
c2.loc145	2	145	0.335344	0.615723	0.00955796	0.0831142	0.159393	0.701979
c2.loc146	2	146	0.266113	0.51583	0.0046935	0.0678704	0.104221	0.621487
c2.loc147	2	147	0.20042	0.416301	0.00146283	0.0530438	0.0589082	0.536991
c2.loc148	2	148	0.141536	0.321978	5.99489e-05	0.0393645	0.0258798	0.450901
c2.loc149	2	149	0.0920311	0.237155	0.000493891	0.0274427	0.00631152	0.366663
YBR057C_221	2	149.496	0.0713533	0.199414	0.00135029	0.0222868	0.00156931	0.326583
c2.loc150	2	150	0.0567014	0.157823	0.000481531	0.011049	0.00128454	0.288092
c2.loc151	2	151	0.0313968	0.0863172	6.42974e-05	0.000232506	0.00077593	0.210742
c2.loc152	2	152	0.0129621	0.0347225	0.00142308	0.00554167	0.000379641	0.137581
YBR061C_222	2	152.043	0.0123461	0.0330137	0.00151923	0.00612157	0.000365613	0.134661
c2.loc153	2	153	0.0124484	0.0264179	1.23409e-06	0.00429501	0.0044934	0.121405
c2.loc154	2	154	0.0121687	0.0195707	0.00149256	0.00261985	0.0135146	0.106533
YBR064W_223	2	154.266	0.0120303	0.0178292	0.00240632	0.0022323	0.0166343	0.102458
c2.loc155	2	155	0.0209049	0.0439884	0.00312244	0.0039015	0.0345318	0.134024
YBR065C_224	2	155.574	0.0291473	0.0716729	0.00369101	0.00545559	0.0523648	0.158207
c2.loc156	2	156	0.0248623	0.0758979	0.00443538	0.00901109	0.0413151	0.151293
c2.loc157	2	157	0.0157089	0.0849303	0.00637504	0.020729	0.0198333	0.132756
c2.loc158	2	158	0.00835297	0.0921993	0.00847699	0.0365527	0.00586838	0.111967
YBR067C_225	2	158.269	0.00674299	0.0937925	0.0090522	0.0413743	0.00351119	0.106178
c2.loc159	2	159	0.00503414	0.0508155	0.00281395	0.0242295	0.00203235	0.0823042
c2.loc160	2	160	0.00297468	0.0123569	2.96008e-05	0.00771007	0.000622921	0.053584
NBR016C_226	2	160.266	0.00250217	0.00648383	0.000438187	0.0048366	0.000382038	0.0468172
YBR069C_227	2	160.266	0.00250217	0.00648383	0.000438187	0.0048366	0.000382038	0.0468172
YBR069C_228	2	160.266	0.00250217	0.00648383	0.000438187	0.0048366	0.000382038	0.0468172
c2.loc161	2	161	0.00782964	0.00492681	1.90338e-06	0.0023136	0.000272565	0.0512842
c2.loc162	2	162	0.0195948	0.00303637	0.000646122	0.000327056	0.000147146	0.0567887
YBR071W_229	2	162.809	0.0322269	0.0018023	0.00216408	3.67855e-05	7.22788e-05	0.0605479
YBR071W_230	2	162.809	0.0322269	0.0018023	0.00216408	3.67855e-05	7.22788e-05	0.0605479
YBR071W_231	2	162.809	0.0322269	0.0018023	0.00216408	3.67855e-05	7.22788e-05	0.0605479
c2.loc163	2	163	0.0282827	0.00034938	0.00116593	4.40364e-06	0.000616546	0.0564633
c2.loc164	2	164	0.0114389	0.011335	0.000976966	0.0020267	0.0122076	0.0353169
c2.loc165	2	165	0.00193269	0.05298	0.00927	0.00762295	0.0378565	0.0172733
YBR072W_232	2	165.352	0.000476034	0.0742574	0.0140708	0.0103527	0.0498166	0.0123092
c2.loc166	2	166	0.00215776	0.0392146	0.0497323	0.00912815	0.100941	0.0117488
YBR075W_233	2	166.185	0.00284678	0.0309437	0.0635874	0.00872482	0.118121	0.0115916
c2.loc167	2	167	0.00119586	0.0715816	0.0931445	0.0132165	0.112028	0.000265399
YBR077C_234	2	167.866	0.0162181	0.129768	0.126908	0.0184605	0.102019	0.0216508
YBR077C_235	2	167.866	0.0162181	0.129768	0.126908	0.0184605	0.102019	0.0216508
c2.loc168	2	168	0.0138388	0.124278	0.125213	0.0167777	0.10044	0.0193905
c2.loc169	2	169	0.00193444	0.0858839	0.111845	0.00659779	0.0881695	0.00621342
c2.loc170	2	170	0.00101911	0.0528298	0.097348	0.000964614	0.0751887	0.000242875
c2.loc171	2	171	0.0117022	0.0270216	0.0823783	0.000389632	0.0621012	0.00236387
c2.loc172	2	172	0.0334188	0.00967551	0.0676615	0.0048793	0.0495396	0.0124776
c2.loc173	2	173	0.0645304	0.00112143	0.0538698	0.0139372	0.0380603	0.0295371
YBR081C_236	2	173.088	0.0676742	0.000774458	0.0527078	0.0149359	0.0371072	0.0313376
YBR082C_237	2	173.088	0.0676742	0.000774457	0.0527077	0.0149359	0.0371072	0.0313376
NBR019W_238	2	173.088	0.0676742	0.000774457	0.0527077	0.0149359	0.0371072	0.0313376
c2.loc174	2	174	0.118042	0.00916625	0.0260745	0.0532492	0.0827466	0.0431289
c2.loc175	2	175	0.185669	0.0287504	0.00699051	0.120817	0.151054	0.0580958
YBR085C_239	2	175.631	0.232417	0.0459656	0.00117131	0.174654	0.201382	0.0685699
YBR086C_240	2	175.631	0.232417	0.0459656	0.00117131	0.174654	0.201382	0.0685699
YBR086C_241	2	175.631	0.232417	0.0459656	0.0011713	0.174654	0.201382	0.0685699
c2.loc176	2	176	0.245582	0.0360664	1.36944e-05	0.191187	0.180118	0.0777797
c2.loc177	2	177	0.278958	0.0146834	0.00639534	0.236618	0.125312	0.10455
c2.loc178	2	178	0.307103	0.00255433	0.026582	0.280516	0.0776721	0.13307
YBR087W_242	2	178.572	0.320076	0.000104285	0.0437647	0.303723	0.0549556	0.149741
c2.loc179	2	179	0.312127	4.82455e-07	0.0463216	0.303913	0.0753022	0.147077
c2.loc180	2	180	0.285619	0.000683245	0.0512107	0.295975	0.132441	0.135276
YBR090C_243	2	180.46	0.270276	0.00141431	0.0528526	0.288582	0.162014	0.127416
YBR092C_244	2	180.46	0.270276	0.00141431	0.0528526	0.288582	0.162014	0.127416
c2.loc181	2	181	0.235908	0.00254691	0.0419613	0.320386	0.112148	0.0940126
YBR092C_245	2	181.294	0.215482	0.00966357	0.0360855	0.334646	0.0876049	0.0769978
YBR092C_246	2	181.294	0.215482	0.00966357	0.0360855	0.334646	0.0876049	0.0769978
YBR092C_247	2	181.294	0.215482	0.00966357	0.0360855	0.334646	0.0876049	0.0769978
YBR092C_248	2	181.294	0.215482	0.00966357	0.0360855	0.334646	0.0876049	0.0769978
YBR092C_249	2	181.294	0.215482	0.00966357	0.0360855	0.334646	0.0876049	0.0769978
c2.loc182	2	182	0.201946	0.0125372	0.0351292	0.331059	0.0936828	0.0610506
c2.loc183	2	183	0.182134	0.0174171	0.0336288	0.324734	0.102715	0.0403798
c2.loc184	2	184	0.161758	0.0233061	0.0319555	0.316839	0.11218	0.0228269
c2.loc185	2	185	0.141143	0.030228	0.0301184	0.307313	0.121951	0.00953904
c2.loc186	2	186	0.120672	0.0381654	0.0281352	0.296154	0.131869	0.00168908
c2.loc187	2	187	0.100769	0.0470539	0.0260318	0.283436	0.141748	0.000320316
c2.loc188	2	188	0.0818674	0.0567808	0.023842	0.269305	0.15139	0.00616515
c2.loc189	2	189	0.0643815	0.0671884	0.0216055	0.253982	0.160595	0.0194708
c2.loc190	2	190	0.0486758	0.0780834	0.0193654	0.23775	0.169175	0.0399015
c2.loc191	2	191	0.0350352	0.0892501	0.017165	0.220931	0.176971	0.0666128
c2.loc192	2	192	0.0236464	0.100466	0.0150449	0.203867	0.183863	0.0984004
c2.loc193	2	193	0.0145897	0.111519	0.0130398	0.186891	0.189775	0.133909
c2.loc194	2	194	0.00784211	0.122219	0.0111774	0.170308	0.194678	0.171811
c2.loc195	2	195	0.00329106	0.13241	0.0094765	0.154374	0.198585	0.210922
c2.loc196	2	196	0.000753961	0.141974	0.0079477	0.139293	0.201549	0.250256
NBR023W_250	2	196.664	6.93079e-05	0.14796	0.00702611	0.129788	0.203036	0.276201
c2.loc197	2	197	0.000344279	0.129498	0.0157183	0.114092	0.194468	0.28802
c2.loc198	2	198	0.00971509	0.0784811	0.0612751	0.0703898	0.164322	0.322824
NBR024W_251	2	198.348	0.0158711	0.0628689	0.0834405	0.056891	0.152627	0.33488
NBR024W_252	2	198.348	0.0158711	0.0628689	0.0834405	0.056891	0.152627	0.33488
NBR024W_253	2	198.348	0.0158711	0.0628689	0.0834405	0.056891	0.152627	0.33488
YBR119W_254	2	198.348	0.0158711	0.0628689	0.0834405	0.056891	0.152627	0.33488
YBR119W_255	2	198.348	0.0158711	0.0628689	0.0834405	0.056891	0.152627	0.33488
c2.loc199	2	199	0.0445504	0.0574494	0.153444	0.0316594	0.0882468	0.519962
c2.loc200	2	200	0.114156	0.0475086	0.294105	0.00659138	0.0216539	0.790167
YBR121C_256	2	200.03	0.116702	0.0471841	0.298893	0.00611541	0.0203111	0.797708
YBR124W_257	2	200.03	0.116702	0.0471841	0.298893	0.00611541	0.0203111	0.797708
c2.loc201	2	201	0.126275	0.0563207	0.268597	0.00855968	0.0370296	0.839863
c2.loc202	2	202	0.133674	0.0653433	0.232746	0.0113305	0.0588023	0.87317
c2.loc203	2	203	0.138008	0.0733068	0.194758	0.0141579	0.0836475	0.896227
YBR126C_258	2	203.459	0.138929	0.0764824	0.177279	0.0154256	0.0956226	0.903574
c2.loc204	2	204	0.143253	0.0598692	0.177064	0.0151936	0.101029	0.906247
c2.loc205	2	205	0.150449	0.0335628	0.175224	0.0146368	0.110836	0.905282
c2.loc206	2	206	0.156331	0.0141394	0.171411	0.0139158	0.12012	0.89623
c2.loc207	2	207	0.160585	0.00280691	0.165639	0.0130471	0.128489	0.878895
c2.loc208	2	208	0.163015	0.000175868	0.158082	0.0120604	0.135605	0.853506
c2.loc209	2	209	0.163569	0.0061579	0.149059	0.0109947	0.14123	0.820757
c2.loc210	2	210	0.162345	0.0199995	0.138987	0.00989346	0.145256	0.781798
YBR131W_259	2	210.567	0.160932	0.0309333	0.132951	0.00926613	0.146838	0.757398
c2.loc211	2	211	0.112607	0.0619005	0.0904092	0.0262181	0.144012	0.62475
YBR132C_260	2	211.403	0.0739325	0.0989402	0.057041	0.0491178	0.139114	0.472951
YBR132C_261	2	211.403	0.0739325	0.0989402	0.057041	0.0491178	0.139114	0.472951
c2.loc212	2	212	0.071522	0.130359	0.0605325	0.0591983	0.133836	0.464391
c2.loc213	2	213	0.0662224	0.19079	0.0655293	0.077239	0.122688	0.449302
c2.loc214	2	214	0.0596173	0.257663	0.0691403	0.0956987	0.10924	0.433247
gBR07_262	2	214.827	0.0535185	0.314394	0.0709201	0.110352	0.0970871	0.419276
gBR07_263	2	214.827	0.0535185	0.314394	0.0709201	0.110352	0.0970871	0.419276
gBR07_264	2	214.827	0.0535185	0.314394	0.0709201	0.110352	0.0970871	0.419276
c2.loc215	2	215	0.0574067	0.295872	0.0708667	0.110622	0.088157	0.425758
c2.loc216	2	216	0.0804496	0.192272	0.0683775	0.108752	0.0430157	0.461109
gBR07_265	2	216.083	0.0823724	0.184097	0.0680043	0.108332	0.0398415	0.463928
c2.loc217	2	217	0.0598878	0.224088	0.0656728	0.164633	0.0521642	0.405301
YBR137W_266	2	217.34	0.0517706	0.237359	0.0640648	0.18663	0.0565613	0.378063
YBR138C_267	2	217.34	0.0517706	0.237359	0.0640648	0.18663	0.0565613	0.378063
c2.loc218	2	218	0.076349	0.25493	0.116077	0.190935	0.060351	0.389964
YBR139W_268	2	218.174	0.0830714	0.257855	0.131503	0.190725	0.0609418	0.393134
YBR139W_269	2	218.174	0.0830714	0.257855	0.131503	0.190725	0.0609418	0.393134
c2.loc219	2	219	0.020432	0.339369	0.0869961	0.245376	0.0228942	0.190632
YBR140C_270	2	219.008	0.0200288	0.340096	0.0865854	0.245855	0.0226102	0.188693
gBR08_271	2	219.841	0.000493835	0.272718	0.0407455	0.399593	0.0836733	0.1267
gBR08_272	2	219.841	0.000493835	0.272718	0.0407455	0.399593	0.0836733	0.1267
c2.loc220	2	220	7.75993e-05	0.297847	0.0419944	0.435677	0.0948703	0.115513
YBR142W_273	2	220.675	0.00233485	0.407246	0.0462771	0.592203	0.146992	0.0712332
c2.loc221	2	221	0.00198633	0.369448	0.0591103	0.531974	0.157652	0.0827647
YBR144C_274	2	221.508	0.00146475	0.307275	0.0807078	0.434674	0.171492	0.101765
YBR144C_275	2	221.508	0.00146475	0.307275	0.0807078	0.434674	0.171492	0.101765
c2.loc222	2	222	0.000101719	0.373124	0.0770889	0.436679	0.133394	0.101886
c2.loc223	2	223	0.00224097	0.510404	0.0673321	0.424853	0.0672238	0.100912
YBR147W_276	2	223.19	0.00337501	0.535952	0.0651895	0.420287	0.056868	0.100544
c2.loc224	2	224	0.000844902	0.62669	0.112798	0.507077	0.0705367	0.0835794
YBR154C_277	2	224.871	5.91987e-06	0.707918	0.173027	0.589455	0.0840403	0.0665584
c2.loc225	2	225	0.000125406	0.746851	0.178966	0.581663	0.0943596	0.0604281
YBR156C_278	2	225.705	0.00344679	0.952652	0.20749	0.524345	0.157449	0.0312219
NBR031C_279	2	225.705	0.00344679	0.952652	0.20749	0.524345	0.157449	0.0312219
NBR034W_280	2	225.705	0.00344679	0.952652	0.20749	0.524345	0.157449	0.0312219
NBR034W_281	2	225.705	0.00344679	0.952652	0.20749	0.524345	0.157449	0.0312219
NBR035W_282	2	225.705	0.00344679	0.952652	0.20749	0.524345	0.157449	0.0312219
NBR035W_283	2	225.705	0.0034468	0.952652	0.20749	0.524345	0.157449	0.0312219
c2.loc226	2	226	0.00547302	0.9864	0.210794	0.553171	0.162316	0.0281077
c2.loc227	2	227	0.01594	1.09725	0.220317	0.65267	0.178028	0.0185522
c2.loc228	2	228	0.0319873	1.19925	0.226843	0.752349	0.192027	0.0107221
c2.loc229	2	229	0.0530647	1.28686	0.229903	0.847186	0.203529	0.00492922
c2.loc230	2	230	0.0780835	1.3559	0.229382	0.932558	0.21199	0.00135329
YBR161W_284	2	230.929	0.103635	1.40156	0.225898	1.00041	0.216943	3.78704e-05
YBR161W_285	2	230.929	0.103635	1.40156	0.225898	1.00041	0.216943	3.78704e-05
c2.loc231	2	231	0.111934	1.42868	0.229708	1.0261	0.220543	9.24072e-05
YBR162W_286	2	231.764	0.216313	1.68807	0.26497	1.28673	0.253734	0.031833
c2.loc232	2	232	0.240777	1.78298	0.25535	1.31007	0.285184	0.043546
YBR163W_287	2	232.598	0.301865	1.98864	0.226034	1.33793	0.364976	0.0791655
YBR165W_288	2	232.598	0.301865	1.98864	0.226034	1.33793	0.364976	0.0791655
c2.loc233	2	233	0.299357	1.94915	0.176449	1.35418	0.374838	0.0685631
YBR165W_289	2	233.431	0.291484	1.87359	0.12736	1.34803	0.378963	0.0577726
YBR166C_290	2	233.431	0.291484	1.87359	0.12736	1.34803	0.378963	0.0577726
c2.loc234	2	234	0.328612	1.89087	0.151911	1.35963	0.416196	0.0833012
c2.loc235	2	235	0.386128	1.85067	0.194055	1.32928	0.46947	0.136347
YBR168W_291	2	235.114	0.391827	1.84042	0.198615	1.32175	0.474336	0.142946
YBR172C_292	2	235.948	0.403062	1.95355	0.319233	1.30942	0.457441	0.175471
YBR174C_293	2	235.948	0.403062	1.95355	0.319233	1.30942	0.457441	0.175471
c2.loc236	2	236	0.411287	1.97247	0.320881	1.30872	0.453462	0.177815
YBR176W_294	2	236.782	0.530568	2.20212	0.335703	1.25675	0.382028	0.213687
YBR176W_295	2	236.782	0.530568	2.20212	0.335703	1.25675	0.382028	0.213687
c2.loc237	2	237	0.587622	2.30759	0.299591	1.3362	0.403895	0.256157
NBR038W_296	2	237.615	0.746014	2.55439	0.203188	1.53523	0.457441	0.371672
NBR041W_297	2	237.615	0.746014	2.55439	0.203188	1.53523	0.457441	0.371672
c2.loc238	2	238	0.758147	2.57663	0.223222	1.58258	0.380336	0.384999
c2.loc239	2	239	0.764177	2.54754	0.271273	1.65378	0.203786	0.395546
YBR186W_298	2	239.296	0.75882	2.51521	0.283792	1.65961	0.160309	0.392015
YBR188C_299	2	239.296	0.75882	2.51521	0.283792	1.65961	0.160309	0.392015
c2.loc240	2	240	0.925667	2.8182	0.3495	1.5869	0.115559	0.546885
YBR192W_300	2	240.129	0.953233	2.86086	0.36047	1.56536	0.107526	0.572129
YBR193C_301	2	240.129	0.953233	2.86086	0.36047	1.56536	0.107526	0.572129
YBR196C_302	2	240.129	0.953233	2.86086	0.36047	1.56536	0.107526	0.572129
NBR043C_303	2	240.129	0.953233	2.86086	0.36047	1.56536	0.107526	0.572129
YBR198C_304	2	240.129	0.953233	2.86086	0.36047	1.56536	0.107526	0.572129
YBR198C_305	2	240.129	0.953233	2.86086	0.36047	1.56536	0.107526	0.572129
YBR198C_306	2	240.129	0.953233	2.86086	0.36047	1.56536	0.107526	0.572129
YBR199W_307	2	240.963	0.869783	2.66971	0.377829	1.38656	0.072128	0.561213
YBR199W_308	2	240.963	0.869783	2.66971	0.377829	1.38656	0.072128	0.561213
NBR044W_309	2	240.963	0.869783	2.66971	0.377829	1.38656	0.0721279	0.561213
c2.loc241	2	241	0.868019	2.66009	0.377602	1.38817	0.0720406	0.557457
c2.loc242	2	242	0.800831	2.34748	0.362353	1.39694	0.0679848	0.454059
YBR202W_310	2	242.644	0.739631	2.10082	0.343791	1.3676	0.0637754	0.38494
c2.loc243	2	243	0.712333	2.08614	0.318363	1.38273	0.0635352	0.362105
c2.loc244	2	244	0.624029	2.00193	0.245985	1.39657	0.0615422	0.297602
c2.loc245	2	245	0.52456	1.86059	0.176963	1.36775	0.0577581	0.23417
YBR207W_311	2	245.188	0.505238	1.8286	0.164775	1.35782	0.0568728	0.222541
c2.loc246	2	246	0.66741	1.73982	0.26434	1.62857	0.127411	0.278501
YBR208C_312	2	246.023	0.671684	1.73578	0.267234	1.63505	0.129681	0.280062
c2.loc247	2	247	0.679502	1.83573	0.296018	1.9361	0.119554	0.264432
c2.loc248	2	248	0.665915	1.88208	0.317454	2.20763	0.105873	0.248311
gBR09_313	2	248.52	0.650551	1.88218	0.324707	2.32577	0.0978388	0.239885
c2.loc249	2	249	0.619899	1.88458	0.347021	2.32763	0.0801074	0.215324
c2.loc250	2	250	0.551728	1.87227	0.393525	2.31007	0.0477055	0.165553
c2.loc251	2	251	0.479239	1.83538	0.438769	2.26217	0.0227309	0.118956
c2.loc252	2	252	0.405377	1.77428	0.480713	2.18448	0.00664852	0.0778766
c2.loc253	2	253	0.333308	1.69159	0.517557	2.08032	0.000151876	0.0445596
c2.loc254	2	254	0.265945	1.59175	0.548011	1.95527	0.00305969	0.020504
YBR218C_314	2	254.621	0.227378	1.52329	0.563448	1.86979	0.00922693	0.0103788
c2.loc255	2	255	0.228439	1.56374	0.540044	1.88993	0.00891311	0.0105957
c2.loc256	2	256	0.228987	1.65865	0.474576	1.92527	0.0080124	0.0111493
c2.loc257	2	257	0.226085	1.73267	0.405403	1.93236	0.00702782	0.0116736
c2.loc258	2	258	0.219751	1.78139	0.335802	1.9098	0.00600488	0.0121596
c2.loc259	2	259	0.210354	1.80295	0.26913	1.85926	0.00499353	0.0125998
YBR222C_315	2	259.848	0.200454	1.80054	0.217009	1.79755	0.00417875	0.012933
YBR222C_316	2	259.848	0.200454	1.80054	0.217009	1.79755	0.00417875	0.012933
c2.loc260	2	260	0.186622	1.747	0.209073	1.78587	0.00378035	0.0091275
c2.loc261	2	261	0.104252	1.37332	0.155721	1.66347	0.00159221	0.000689274
YBR225W_317	2	261.53	0.0685004	1.16852	0.127825	1.56924	0.000785937	0.0082137
YBR226C_318	2	261.53	0.0685004	1.16852	0.127825	1.56924	0.000785941	0.00821371
YBR228W_319	2	261.53	0.0685004	1.16852	0.127825	1.56924	0.000785941	0.00821371
YBR229C_320	2	261.53	0.0685004	1.16852	0.127825	1.56924	0.000785941	0.00821371
YBR229C_321	2	261.53	0.0685004	1.16852	0.127825	1.56924	0.000785941	0.00821371
YBR229C_322	2	261.53	0.0685004	1.16852	0.127825	1.56924	0.000785941	0.00821371
c2.loc262	2	262	0.0700699	1.14778	0.122814	1.54845	2.91372e-06	0.0069663
c2.loc263	2	263	0.0722992	1.08476	0.110384	1.47841	0.0043211	0.004582
c2.loc264	2	264	0.0728722	0.998867	0.096154	1.37629	0.0167095	0.0026424
YBR230C_323	2	264.951	0.0718801	0.901994	0.0819062	1.25667	0.0350039	0.00128321
c2.loc265	2	265	0.0708839	0.904469	0.0816299	1.24941	0.0341508	0.00129326
NBR050C_324	2	265.785	0.0541228	0.915569	0.0748795	1.1008	0.0212225	0.00145789
c2.loc266	2	266	0.0417642	0.874423	0.0811839	1.06384	0.0171597	0.00145656
NBR051C_325	2	266.619	0.0146578	0.742281	0.0984066	0.937204	0.00764591	0.00145275
c2.loc267	2	267	0.00940272	0.732184	0.0866527	0.907176	0.00537758	0.0055579
c2.loc268	2	268	0.00103541	0.694408	0.0579354	0.816156	0.00124426	0.0292182
c2.loc269	2	269	0.00112638	0.641705	0.0337655	0.711386	1.24736e-05	0.0711143
c2.loc270	2	270	0.00956328	0.578	0.0157997	0.600468	0.00173322	0.128613
NBR056W_326	2	270.043	0.0101028	0.575061	0.0151743	0.595636	0.00187057	0.131404
c2.loc271	2	271	0.0116914	0.564924	0.0159957	0.600671	0.0035617	0.12957
c2.loc272	2	272	0.0135197	0.55178	0.0168591	0.603925	0.00602029	0.12719
c2.loc273	2	273	0.0155107	0.535889	0.0177121	0.60476	0.00924394	0.12431
c2.loc274	2	274	0.0176464	0.517209	0.0185366	0.602845	0.0132686	0.120918
c2.loc275	2	275	0.0198998	0.495812	0.0193131	0.597922	0.0181001	0.117018
c2.loc276	2	276	0.0222361	0.471895	0.0200223	0.589841	0.0237096	0.112632
c2.loc277	2	277	0.0246141	0.445788	0.0206463	0.578582	0.0300308	0.1078
c2.loc278	2	278	0.0269885	0.417932	0.0211704	0.564265	0.0369623	0.102586
c2.loc279	2	279	0.0293133	0.388857	0.0215839	0.547153	0.0443732	0.0970668
c2.loc280	2	280	0.0315452	0.359143	0.0218811	0.527627	0.0521124	0.0913327
c2.loc281	2	281	0.0336465	0.329375	0.0220616	0.506161	0.06002	0.0854802
c2.loc282	2	282	0.0355872	0.300105	0.0221299	0.483281	0.0679391	0.0796125
c2.loc283	2	283	0.0373464	0.271819	0.0220948	0.459527	0.0757255	0.0738199
c2.loc284	2	284	0.0389127	0.24491	0.0219679	0.435411	0.083256	0.0681862
c2.loc285	2	285	0.0402833	0.219669	0.0217631	0.411397	0.0904327	0.0627812
YBR249C_327	2	285.417	0.0408012	0.209619	0.0216573	0.401441	0.0933223	0.0605936
c2.loc286	2	286	0.0317278	0.226632	0.0214884	0.382387	0.10581	0.0489153
c2.loc287	2	287	0.0182701	0.254968	0.020923	0.345476	0.128091	0.0312331
c2.loc288	2	288	0.00817515	0.280993	0.0200152	0.304493	0.150582	0.0170982
c2.loc289	2	289	0.00203398	0.303291	0.018807	0.261536	0.172099	0.00708814
YBR259W_328	2	289.998	2.99241e-07	0.320848	0.0173748	0.218946	0.191551	0.00145228
YBR259W_329	2	289.998	2.99246e-07	0.320848	0.0173748	0.218946	0.191551	0.00145228
c2.loc290	2	290	3.59836e-07	0.320804	0.0173783	0.218851	0.191586	0.00145655
c2.loc291	2	291	0.00124014	0.291757	0.0197328	0.160133	0.214303	0.00558265
c2.loc292	2	292	0.00508363	0.261316	0.022236	0.107803	0.238141	0.012698
c2.loc293	2	293	0.0117721	0.230037	0.0248468	0.0639367	0.262668	0.023013
c2.loc294	2	294	0.0214289	0.198588	0.0275132	0.0304383	0.287364	0.0365987
c2.loc295	2	295	0.0340313	0.167714	0.0301747	0.00884687	0.311645	0.0533609
c2.loc296	2	296	0.0493968	0.138179	0.0327676	0.000160126	0.334913	0.0730368
c2.loc297	2	297	0.0671899	0.110694	0.0352298	0.00471449	0.356608	0.0952197
c2.loc298	2	298	0.0869488	0.0858589	0.0375064	0.022146	0.376255	0.119403
c2.loc299	2	299	0.108128	0.0641151	0.0395544	0.0514411	0.393504	0.145034
c2.loc300	2	300	0.13015	0.0457179	0.041345	0.091065	0.408147	0.171564
c2.loc301	2	301	0.152453	0.0307372	0.0428648	0.139139	0.420123	0.198484
YBR263W_330	2	301.816	0.170532	0.0209707	0.0439054	0.183279	0.427973	0.220458
c2.loc302	2	302	0.153148	0.0244176	0.0406665	0.16933	0.407265	0.203346
c2.loc303	2	303	0.0728209	0.0472241	0.0246018	0.100557	0.296966	0.116949
c2.loc304	2	304	0.0206951	0.0757255	0.0119887	0.0473318	0.196293	0.0493303
YBR266C_331	2	304.363	0.00959442	0.0870127	0.00846935	0.032723	0.163773	0.0315763
c2.loc305	2	305	0.00420564	0.092351	0.00461468	0.0284617	0.155157	0.0229459
c2.loc306	2	306	0.00012506	0.100479	0.000827852	0.0220015	0.140496	0.0118499
c2.loc307	2	307	0.00193586	0.108045	0.000134638	0.0160256	0.124748	0.0041933
c2.loc308	2	308	0.00992879	0.114731	0.00274934	0.0107875	0.108437	0.000394324
c2.loc309	2	309	0.023913	0.120275	0.00863134	0.00649335	0.0921578	0.000628815
c2.loc310	2	310	0.0432286	0.124506	0.0174838	0.00327434	0.0764979	0.00480011
c2.loc311	2	311	0.0668476	0.127362	0.0288011	0.00117267	0.061966	0.0125607
YBR271W_332	2	311.347	0.0758741	0.12804	0.033214	0.000696731	0.057236	0.016018
YBR272C_333	2	311.347	0.0758741	0.12804	0.033214	0.000696731	0.057236	0.016018
YBR272C_334	2	311.347	0.0758741	0.12804	0.033214	0.000696731	0.057236	0.016018
c2.loc312	2	312	0.12087	0.219342	0.00841157	0.000368579	0.0502288	0.0269881
YBR274W_335	2	312.28	0.142046	0.263568	0.00274838	0.00149439	0.0468753	0.0324898
gBR10_336	2	312.28	0.142046	0.263568	0.00274838	0.00149439	0.0468753	0.0324898
c2.loc313	2	313	0.142537	0.244905	0.00427687	0.0014346	0.0492555	0.0320138
c2.loc314	2	314	0.14238	0.217892	0.00702847	0.00134244	0.05247	0.0310812
c2.loc315	2	315	0.14115	0.190067	0.0105272	0.00124056	0.0554972	0.0298189
c2.loc316	2	316	0.138784	0.162143	0.014742	0.00113098	0.0582345	0.0282354
c2.loc317	2	317	0.135285	0.134902	0.0195947	0.00101634	0.0605881	0.0263662
c2.loc318	2	318	0.130725	0.10912	0.0249642	0.000899731	0.0624837	0.0242714
c2.loc319	2	319	0.125242	0.0854888	0.0306966	0.000784385	0.0638746	0.0220298
c2.loc320	2	320	0.119024	0.0645486	0.0366218	0.000673346	0.0647457	0.0197286
c2.loc321	2	321	0.112288	0.0466467	0.0425702	0.0005692	0.0651131	0.0174521
YBR278W_337	2	321.721	0.107223	0.0356838	0.046798	0.000499313	0.065088	0.0158629
c2.loc322	2	322	0.108057	0.0328256	0.0404177	0.000296131	0.0722175	0.017052
c2.loc323	2	323	0.109842	0.0231605	0.0208988	2.1875e-06	0.100128	0.0215959
c2.loc324	2	324	0.109634	0.0147526	0.00741464	0.000414836	0.130873	0.0265611
c2.loc325	2	325	0.107441	0.00808807	0.000753482	0.00151183	0.162691	0.0318491
YBR283C_338	2	325.666	0.104979	0.00474868	0.000120602	0.00257862	0.183635	0.0355084
YBR284W_339	2	325.666	0.104979	0.00474868	0.000120602	0.00257862	0.183635	0.0355084
YCL065W_340	3	0	0.112574	6.17519e-05	0.0394724	0.0174773	0.376433	0.107348
c3.loc1	3	1	0.13063	5.39613e-05	0.0281526	0.0182662	0.334944	0.106644
c3.loc2	3	2	0.149565	0.000530993	0.0182634	0.0189467	0.291988	0.105174
c3.loc3	3	3	0.16888	0.0015212	0.0102329	0.0194887	0.248748	0.102888
c3.loc4	3	4	0.188008	0.00302122	0.00440145	0.0198685	0.206519	0.0997751
c3.loc5	3	5	0.206374	0.00499382	0.000977518	0.0200721	0.166583	0.0958736
c3.loc6	3	6	0.223451	0.00737117	1.2237e-05	0.0200974	0.130071	0.0912714
c3.loc7	3	7	0.23882	0.0100629	0.00139891	0.0199532	0.0978422	0.0861036
c3.loc8	3	8	0.2522	0.0129668	0.00489642	0.0196581	0.0704268	0.0805401
YCL047C_341	3	8.6755	0.260063	0.0150031	0.00829861	0.0193851	0.0546931	0.0766397
YCL047C_342	3	8.6755	0.260063	0.0150031	0.00829861	0.0193851	0.0546931	0.0766397
c3.loc9	3	9	0.271891	0.0159601	0.00739991	0.0208703	0.0507528	0.0772057
c3.loc10	3	10	0.30984	0.0191084	0.00487604	0.0258301	0.0391006	0.0789051
c3.loc11	3	11	0.349934	0.0225588	0.00278074	0.0313801	0.0283619	0.080538
c3.loc12	3	12	0.391391	0.0262576	0.0012178	0.0374459	0.0189193	0.0820831
c3.loc13	3	13	0.433258	0.0301308	0.000273167	0.0439156	0.0111275	0.0835199
c3.loc14	3	14	0.474484	0.0340885	4.55321e-06	0.0506447	0.00527581	0.084829
c3.loc15	3	15	0.514005	0.0380317	0.00043373	0.0574681	0.00155591	0.0859938
c3.loc16	3	16	0.550848	0.0418618	0.00154332	0.0642136	4.08265e-05	0.0870002
c3.loc17	3	17	0.584213	0.0454892	0.00327894	0.0707188	0.000679902	0.0878383
c3.loc18	3	18	0.613539	0.0488408	0.00555613	0.0768438	0.00331047	0.0885019
c3.loc19	3	19	0.638522	0.0518644	0.00827052	0.0824819	0.00768277	0.0889891
YCL039W_343	3	19.7386	0.654185	0.0538736	0.0104957	0.0863004	0.0118646	0.0892376
c3.loc20	3	20	0.66802	0.0532957	0.00950221	0.0847792	0.0132214	0.0886773
c3.loc21	3	21	0.722534	0.0509551	0.00605981	0.0787749	0.0192396	0.0863056
c3.loc22	3	22	0.779824	0.0483867	0.00325387	0.0724462	0.0267206	0.0835144
c3.loc23	3	23	0.839306	0.0456002	0.00123552	0.065855	0.0357621	0.0802629
c3.loc24	3	24	0.900217	0.0426154	0.000150823	0.0590831	0.0464194	0.0765187
c3.loc25	3	25	0.96163	0.0394624	0.000130212	0.0522308	0.0586927	0.0722662
c3.loc26	3	26	1.02249	0.0361815	0.00127709	0.0454134	0.0725181	0.0675064
c3.loc27	3	27	1.08167	0.032822	0.00365709	0.0387555	0.0877627	0.062271
c3.loc28	3	28	1.13803	0.0294397	0.00728959	0.0323834	0.104226	0.0566236
c3.loc29	3	29	1.19051	0.0260936	0.012143	0.0264171	0.12165	0.0506633
c3.loc30	3	30	1.23817	0.0228424	0.0181352	0.0209615	0.139733	0.0445223
c3.loc31	3	31	1.28031	0.01974	0.0251386	0.0160998	0.158147	0.0383584
c3.loc32	3	32	1.31644	0.0168325	0.0329897	0.0118886	0.176566	0.0323416
c3.loc33	3	33	1.34636	0.0141559	0.0415022	0.0083557	0.194682	0.0266377
c3.loc34	3	34	1.3701	0.0117345	0.05048	0.00550163	0.212223	0.0213903
c3.loc35	3	35	1.38792	0.00958105	0.0597302	0.0033023	0.228966	0.016709
c3.loc36	3	36	1.40024	0.0076975	0.0690741	0.00171415	0.24474	0.0126577
c3.loc37	3	37	1.40761	0.0060768	0.078354	0.000679669	0.259432	0.0092585
YCL032W_344	3	37.4193	1.40939	0.00546897	0.0822151	0.000393637	0.265286	0.00801779
c3.loc38	3	38	1.50634	0.0123406	0.080493	0.00168997	0.296399	0.0113003
c3.loc39	3	39	1.67906	0.0312761	0.0770976	0.00621383	0.354423	0.0187487
c3.loc40	3	40	1.85701	0.059844	0.073156	0.0138714	0.417719	0.0288523
c3.loc41	3	41	2.03614	0.0983396	0.0687117	0.0248013	0.485216	0.0419907
c3.loc42	3	42	2.21191	0.146525	0.0638413	0.0389705	0.555487	0.0584456
c3.loc43	3	43	2.37964	0.20359	0.0586512	0.0561582	0.626846	0.0783241
c3.loc44	3	44	2.53495	0.268191	0.0532697	0.0759639	0.697489	0.101483
c3.loc45	3	45	2.67421	0.338567	0.0478351	0.0978416	0.765661	0.127486
c3.loc46	3	46	2.79478	0.412707	0.0424834	0.121153	0.829811	0.155607
c3.loc47	3	47	2.89521	0.48855	0.0373362	0.145231	0.888715	0.1849
c3.loc48	3	48	2.97525	0.564159	0.032492	0.169436	0.941543	0.214313
YCL026C_345	3	48.0823	2.98099	0.570375	0.0321057	0.171434	0.945642	0.216729
c3.loc49	3	49	3.13241	0.70549	0.0102876	0.183798	1.03823	0.252665
c3.loc50	3	50	3.23083	0.85278	0.000222552	0.193591	1.1204	0.283837
c3.loc51	3	51	3.25403	0.989967	0.00494601	0.198926	1.17767	0.300382
YCL025C_346	3	51.0274	3.25362	0.993526	0.00527599	0.199009	1.17887	0.300582
c3.loc52	3	52	3.30423	0.992355	0.0079514	0.225631	1.22665	0.241545
c3.loc53	3	53	3.31925	0.979447	0.0112819	0.252929	1.26373	0.181465
c3.loc54	3	54	3.29311	0.954244	0.0151111	0.279025	1.2861	0.123548
c3.loc55	3	55	3.22547	0.917363	0.0192979	0.302798	1.29232	0.0704301
c3.loc56	3	56	3.11958	0.870446	0.0236682	0.323318	1.28235	0.026864
c3.loc57	3	57	2.98182	0.815911	0.0280403	0.339967	1.25752	0.00178545
YCL023C_347	3	57.1877	2.95283	0.804962	0.0288538	0.342656	1.25133	0.000276896
c3.loc58	3	58	3.08574	0.758561	0.0401846	0.392883	1.28647	0.000513878
c3.loc59	3	59	3.19028	0.68735	0.055991	0.451683	1.30393	0.100255
c3.loc60	3	60	3.22186	0.60503	0.0728428	0.503244	1.2914	0.139862
YCL022C_348	3	60.6153	3.20515	0.551336	0.0832408	0.530017	1.26955	6.73431e-07
gCL01_349	3	60.6153	3.20515	0.551335	0.0832409	0.530017	1.26955	0
gCL01_350	3	60.6153	3.20515	0.551335	0.0832409	0.530017	1.26955	0
gCL01_351	3	60.6153	3.20515	0.551335	0.0832409	0.530017	1.26955	0
gCL01_352	3	60.6153	3.20515	0.551335	0.0832409	0.530017	1.26955	0
gCL01_353	3	60.6153	3.20515	0.551335	0.0832409	0.530017	1.26955	0
gCL01_354	3	60.6153	3.20515	0.551335	0.0832409	0.530017	1.26955	0
gCL01_355	3	60.6153	3.20515	0.551335	0.0832409	0.530017	1.26955	0
gCL01_356	3	60.6153	3.20515	0.551335	0.0832409	0.530017	1.26955	0
gCL01_357	3	60.6153	3.20515	0.551335	0.0832409	0.530017	1.26955	0
gCL01_358	3	60.6153	3.20515	0.551335	0.0832409	0.530017	1.26955	0
YCL018W_359	3	60.6153	3.20515	0.551335	0.0832409	0.530017	1.26955	0
YCL018W_360	3	60.6154	3.20515	0.551335	0.0832409	0.530017	1.26955	0
YCL018W_361	3	60.6154	3.20515	0.551335	0.0832409	0.530017	1.26955	0
YCL018W_362	3	60.6154	3.20515	0.551335	0.0832409	0.530017	1.26955	0
YCL018W_363	3	60.6154	3.20515	0.551335	0.0832409	0.530017	1.26955	0
YCL018W_364	3	60.6154	3.20515	0.551335	0.0832409	0.530017	1.26955	0
YCL018W_365	3	60.6154	3.20515	0.551335	0.0832409	0.530017	1.26955	0
YCL018W_366	3	60.6154	3.20515	0.551335	0.0832409	0.530017	1.26955	0
YCL018W_367	3	60.6154	3.20515	0.551335	0.0832409	0.530017	1.26955	0
YCL018W_368	3	60.6154	3.20515	0.551335	0.0832409	0.530017	1.26955	0
YCL018W_369	3	60.6154	3.20515	0.551335	0.0832409	0.530017	1.26955	0
c3.loc61	3	61	3.21413	0.520643	0.0894217	0.542824	1.32168	0.0586426
c3.loc62	3	62	3.16862	0.434022	0.104589	0.565144	1.43356	0.0124201
c3.loc63	3	63	3.02651	0.343376	0.117427	0.570066	1.50367	0.00692565
YCL014W_370	3	63.1587	2.99584	0.329084	0.119185	0.569229	1.51061	0.00667324
YCL009C_371	3	63.9944	3.06588	0.298602	0.0558974	0.707273	1.4851	0.00711828
c3.loc64	3	64	3.06625	0.298629	0.0559331	0.707487	1.48507	0.00716909
c3.loc65	3	65	3.12982	0.303328	0.0625531	0.746212	1.47905	0.0193349
c3.loc66	3	66	3.19041	0.307625	0.0698095	0.786533	1.46923	0.0379108
c3.loc67	3	67	3.24651	0.311379	0.077699	0.828084	1.45509	0.0622275
c3.loc68	3	68	3.29647	0.31444	0.0861976	0.870395	1.43614	0.0908314
c3.loc69	3	69	3.33857	0.316656	0.0952576	0.912891	1.41199	0.121923
c3.loc70	3	70	3.37111	0.317881	0.104805	0.954909	1.38235	0.153756
c3.loc71	3	71	3.39252	0.317988	0.114739	0.995717	1.34709	0.184867
c3.loc72	3	72	3.40146	0.316873	0.124935	1.03455	1.30629	0.214148
c3.loc73	3	73	3.39692	0.314471	0.135247	1.07065	1.26021	0.240845
c3.loc74	3	74	3.37836	0.310762	0.145517	1.10332	1.20934	0.264518
c3.loc75	3	75	3.34573	0.30577	0.155582	1.13197	1.15437	0.284991
c3.loc76	3	76	3.29951	0.299573	0.165284	1.15612	1.09614	0.302299
c3.loc77	3	77	3.24067	0.292288	0.174481	1.17551	1.03562	0.316634
c3.loc78	3	78	3.17062	0.28407	0.183054	1.19002	0.973821	0.32828
c3.loc79	3	79	3.09109	0.275099	0.19091	1.19973	0.911749	0.337577
c3.loc80	3	80	3.00399	0.265568	0.19799	1.20488	0.850344	0.34488
c3.loc81	3	81	2.91133	0.255668	0.204266	1.20583	0.790438	0.350526
c3.loc82	3	82	2.81506	0.245583	0.209736	1.20303	0.732726	0.354821
c3.loc83	3	83	2.717	0.23548	0.214425	1.197	0.677748	0.35803
c3.loc84	3	84	2.61876	0.225502	0.218375	1.18826	0.625893	0.360379
c3.loc85	3	85	2.52172	0.215767	0.221643	1.17734	0.577405	0.36205
NCR015C_372	3	85.0975	2.51229	0.214827	0.22193	1.17617	0.572823	0.362184
NCR015C_373	3	85.0975	2.51229	0.214827	0.22193	1.17617	0.572823	0.362184
NCR015C_374	3	85.0975	2.51229	0.214827	0.22193	1.17617	0.572823	0.362184
gCR02_375	3	85.0975	2.51229	0.214827	0.22193	1.17617	0.572823	0.362184
c3.loc86	3	86	2.32616	0.168479	0.177755	1.09468	0.533326	0.289169
c3.loc87	3	87	2.08853	0.120501	0.131194	0.989177	0.482135	0.208697
c3.loc88	3	88	1.82901	0.0787036	0.0896589	0.87255	0.425499	0.135468
c3.loc89	3	89	1.56179	0.0452125	0.0552803	0.75121	0.366531	0.0767983
YCR041W_376	3	89.5745	1.40978	0.0301492	0.0392283	0.681658	0.332713	0.0512073
YCR041W_377	3	89.5745	1.40978	0.0301492	0.0392283	0.681658	0.332713	0.0512073
c3.loc90	3	90	1.40002	0.0275343	0.036323	0.650201	0.333907	0.0441592
c3.loc91	3	91	1.36264	0.0215012	0.0294799	0.571596	0.333363	0.0280339
c3.loc92	3	92	1.30496	0.0158249	0.0228303	0.48852	0.327857	0.0141838
c3.loc93	3	93	1.22896	0.0107974	0.0167068	0.404847	0.317454	0.00463436
c3.loc94	3	94	1.13852	0.00664958	0.0113944	0.324571	0.302716	0.000324654
YCR046C_378	3	94.8176	1.05723	0.00400475	0.0077851	0.263812	0.288076	0.000405368
c3.loc95	3	95	1.08115	0.00607439	0.00561373	0.277152	0.312114	1.76549e-05
c3.loc96	3	96	1.19732	0.0249851	7.18791e-07	0.350998	0.45518	0.00701967
c3.loc97	3	97	1.28156	0.0557124	0.00540028	0.421954	0.609498	0.0287444
YCR047C_379	3	97.3794	1.3037	0.0699297	0.0102359	0.446892	0.66832	0.0402195
c3.loc98	3	98	1.28308	0.0689257	0.011024	0.438153	0.659487	0.0380505
c3.loc99	3	99	1.24747	0.0671843	0.0124141	0.42319	0.64411	0.0345418
c3.loc100	3	100	1.20862	0.0652749	0.0139695	0.407043	0.627171	0.0310254
c3.loc101	3	101	1.16641	0.0631897	0.0157025	0.389694	0.608588	0.0275326
c3.loc102	3	102	1.12078	0.0609232	0.0176238	0.371148	0.588296	0.0240982
c3.loc103	3	103	1.07171	0.0584731	0.0197416	0.351439	0.566259	0.020759
c3.loc104	3	104	1.01929	0.0558411	0.022061	0.330634	0.542475	0.0175537
c3.loc105	3	105	0.963679	0.0530338	0.0245827	0.30884	0.516989	0.0145241
c3.loc106	3	106	0.905172	0.0500635	0.0273022	0.286207	0.489896	0.0117035
c3.loc107	3	107	0.84417	0.0469486	0.0302089	0.262926	0.461347	0.00912978
c3.loc108	3	108	0.781196	0.0437138	0.0332858	0.239232	0.431555	0.00683132
c3.loc109	3	109	0.716883	0.04039	0.0365089	0.215396	0.40079	0.00484374
c3.loc110	3	110	0.651965	0.0370133	0.0398477	0.191717	0.369377	0.00318448
c3.loc111	3	111	0.587241	0.0336242	0.0432663	0.168509	0.33768	0.00186816
c3.loc112	3	112	0.523546	0.0302654	0.0467242	0.146089	0.306093	0.000898206
c3.loc113	3	113	0.46171	0.0269801	0.0501786	0.124758	0.275019	0.000285899
c3.loc114	3	114	0.402514	0.0238098	0.0535861	0.104787	0.244849	1.562e-05
c3.loc115	3	115	0.346655	0.0207922	0.0569052	0.0864043	0.215944	7.39344e-05
c3.loc116	3	116	0.294709	0.0179592	0.0600978	0.0697829	0.188617	0.000446424
c3.loc117	3	117	0.24711	0.0153361	0.0631316	0.0550363	0.163123	0.0011054
c3.loc118	3	118	0.204144	0.0129406	0.0659803	0.0422172	0.139646	0.00202579
c3.loc119	3	119	0.165942	0.0107825	0.0686252	0.0313198	0.118301	0.00317805
c3.loc120	3	120	0.132496	0.00886451	0.0710545	0.0222874	0.0991357	0.0045309
c3.loc121	3	121	0.103679	0.00718281	0.0732634	0.015021	0.0821361	0.00605236
c3.loc122	3	122	0.07926	0.00572821	0.0752528	0.00938976	0.0672365	0.00771083
c3.loc123	3	123	0.0589389	0.00448741	0.0770288	0.00524127	0.0543309	0.00947594
c3.loc124	3	124	0.0423646	0.0034442	0.0786014	0.00241134	0.0432836	0.0113193
c3.loc125	3	125	0.0291588	0.00258058	0.0799833	0.000732218	0.0339395	0.013215
c3.loc126	3	126	0.0189352	0.0018778	0.081189	3.93091e-05	0.0261342	0.0151398
c3.loc127	3	127	0.0113139	0.0013171	0.0822342	0.000176144	0.0197005	0.0170732
YCR064C_380	3	127.987	0.00598679	0.000885076	0.0831242	0.000983934	0.0145331	0.0189736
c3.loc128	3	128	0.00602488	0.00090167	0.0833011	0.000992453	0.0144719	0.0189349
c3.loc129	3	129	0.00949928	0.00275548	0.098099	0.00180226	0.00992117	0.0159135
c3.loc130	3	130	0.0139585	0.00577812	0.114565	0.00290373	0.00603133	0.012989
c3.loc131	3	131	0.0194666	0.0100891	0.132637	0.00432002	0.00297746	0.0102217
c3.loc132	3	132	0.0260545	0.0157739	0.152176	0.00606501	0.000927798	0.00767485
c3.loc133	3	133	0.033712	0.0228714	0.172963	0.0081406	3.05623e-05	0.00541121
c3.loc134	3	134	0.0423816	0.0313638	0.194704	0.0105346	0.000400101	0.00348896
c3.loc135	3	135	0.051957	0.041171	0.217038	0.0132201	0.00210449	0.0019576
c3.loc136	3	136	0.0622865	0.0521509	0.23956	0.0161556	0.0051566	0.000852971
c3.loc137	3	137	0.0731819	0.0641064	0.261846	0.0192882	0.00951048	0.000199985
c3.loc138	3	138	0.0844313	0.0767992	0.283485	0.0225561	0.0150639	7.01395e-07
c3.loc139	3	139	0.0958141	0.089967	0.304108	0.0258942	0.0216666	0.00024326
c3.loc140	3	140	0.107117	0.103343	0.323407	0.0292379	0.0291337	0.000900607
c3.loc141	3	141	0.118147	0.116673	0.341152	0.0325275	0.0372606	0.00193291
c3.loc142	3	142	0.128742	0.129731	0.357198	0.0357119	0.0458381	0.00329095
c3.loc143	3	143	0.138775	0.142329	0.371478	0.0387499	0.0546668	0.0049201
YCR071C_381	3	143.735	0.14575	0.151226	0.380866	0.0408755	0.0612231	0.00626054
c3.loc144	3	144	0.176134	0.158849	0.331942	0.0326111	0.0619107	0.0108675
YCR071C_382	3	144.567	0.245926	0.172025	0.23248	0.0175479	0.0619949	0.0246732
c3.loc145	3	145	0.244448	0.158112	0.241214	0.0184948	0.0579352	0.0251922
c3.loc146	3	146	0.238578	0.126297	0.259885	0.0206244	0.0484015	0.0261204
c3.loc147	3	147	0.229291	0.095956	0.275763	0.0226023	0.0389395	0.0266135
c3.loc148	3	148	0.216916	0.068555	0.288018	0.0243313	0.0299942	0.0266306
c3.loc149	3	149	0.202084	0.0452817	0.29617	0.0257377	0.021963	0.0261858
YCR081W_383	3	149.792	0.189115	0.030258	0.299657	0.0265968	0.016438	0.0255456
YCR081W_384	3	149.792	0.189115	0.030258	0.299657	0.0265968	0.016438	0.0255456
c3.loc150	3	150	0.195398	0.0360952	0.272665	0.0255815	0.0177817	0.0245956
c3.loc151	3	151	0.221168	0.0698848	0.155002	0.0203399	0.024385	0.0200152
YCR083W_385	3	151.474	0.230301	0.0885279	0.108581	0.0177526	0.0274651	0.0178562
c3.loc152	3	152	0.231011	0.0842918	0.107827	0.0195688	0.0355621	0.0218571
c3.loc153	3	153	0.227005	0.074591	0.103903	0.0228077	0.0530149	0.0299333
c3.loc154	3	154	0.216281	0.0634382	0.0970063	0.0255315	0.0718959	0.0379596
YCR087C_386	3	154.04	0.215721	0.0629704	0.0966739	0.0256276	0.0726665	0.0382728
YCR087C_387	3	154.04	0.215721	0.0629704	0.0966739	0.0256276	0.0726665	0.0382728
c3.loc155	3	155	0.20967	0.0445661	0.100722	0.026417	0.0679669	0.0371925
c3.loc156	3	156	0.202382	0.0279223	0.10487	0.0271962	0.0627597	0.0358699
c3.loc157	3	157	0.194074	0.014569	0.108859	0.0279097	0.0572848	0.0343415
c3.loc158	3	158	0.184771	0.00521143	0.112588	0.0285349	0.0516133	0.0326115
c3.loc159	3	159	0.174545	0.000481024	0.115957	0.0290495	0.0458346	0.0306943
c3.loc160	3	160	0.163514	0.00087726	0.118866	0.0294337	0.0400528	0.0286184
c3.loc161	3	161	0.151845	0.00671407	0.121231	0.0296718	0.0343806	0.0264142
c3.loc162	3	162	0.139739	0.0180798	0.122985	0.0297538	0.0289322	0.0241272
c3.loc163	3	163	0.127426	0.0348185	0.124087	0.0296763	0.0238148	0.0218034
c3.loc164	3	164	0.11514	0.0565375	0.124526	0.029443	0.0191209	0.0194994
c3.loc165	3	165	0.103112	0.0826395	0.124319	0.0290643	0.014922	0.0172589
c3.loc166	3	166	0.0915445	0.112376	0.123509	0.0285561	0.0112646	0.0151231
c3.loc167	3	167	0.0806089	0.144909	0.122162	0.0279383	0.00816959	0.0131252
c3.loc168	3	168	0.0704325	0.179378	0.120356	0.0272331	0.00563356	0.0112885
c3.loc169	3	169	0.0610989	0.214956	0.118177	0.0264631	0.00363279	0.0096267
YCR100C_388	3	169.691	0.0551485	0.239865	0.116495	0.025903	0.0025399	0.00858035
YDL236W_389	4	0	0.0170779	0.0425334	0.00688408	0.243028	1.0656e-08	0.0709627
c4.loc1	4	1	0.0107871	0.0407839	0.00823578	0.215468	0.000630819	0.0513027
c4.loc2	4	2	0.00571474	0.0386564	0.00968554	0.186866	0.00261617	0.0338877
c4.loc3	4	3	0.00214189	0.0361847	0.0111952	0.158059	0.00601914	0.0194975
c4.loc4	4	4	0.000268604	0.0334301	0.012719	0.129973	0.0108081	0.00880598
c4.loc5	4	5	0.000183826	0.0304765	0.0142081	0.103523	0.0168522	0.00226182
c4.loc6	4	6	0.00185238	0.0274212	0.0156162	0.0795106	0.0239343	2.92051e-06
c4.loc7	4	7	0.00512278	0.024364	0.0169047	0.0585337	0.0317774	0.00183742
c4.loc8	4	8	0.00975326	0.0213961	0.0180461	0.0409425	0.0400795	0.00730527
YDL228C_390	4	8.1215	0.0104002	0.0210423	0.018175	0.0390269	0.041114	0.00819586
YDL227C_391	4	8.96518	0.0249546	0.000109378	0.0093584	0.0566476	0.0956092	0.0289318
YDL227C_392	4	8.96518	0.0249546	0.000109378	0.0093584	0.0566476	0.0956092	0.0289318
YDL227C_393	4	8.96518	0.0249546	0.000109378	0.0093584	0.0566476	0.0956092	0.0289318
YDL227C_394	4	8.96519	0.0249546	0.000109378	0.0093584	0.0566476	0.0956092	0.0289318
YDL227C_395	4	8.96519	0.0249546	0.000109378	0.0093584	0.0566476	0.0956092	0.0289318
YDL227C_396	4	8.96519	0.0249546	0.000109378	0.00935841	0.0566476	0.0956092	0.0289318
YDL227C_397	4	8.96519	0.0249546	0.000109378	0.00935841	0.0566476	0.0956092	0.0289318
YDL227C_398	4	8.96519	0.0249546	0.000109378	0.00935841	0.0566476	0.0956092	0.0289318
YDL227C_399	4	8.96519	0.0249546	0.000109378	0.00935841	0.0566476	0.0956092	0.0289318
YDL227C_400	4	8.96519	0.0249546	0.000109378	0.00935841	0.0566476	0.0956092	0.0289318
YDL227C_401	4	8.96519	0.0249546	0.000109378	0.00935841	0.0566476	0.0956092	0.0289318
YDL227C_402	4	8.96519	0.0249546	0.000109378	0.00935841	0.0566476	0.0956092	0.0289318
YDL227C_403	4	8.96519	0.0249546	0.000109378	0.00935841	0.0566476	0.0956092	0.0289318
YDL227C_404	4	8.9652	0.0249546	0.000109378	0.00935841	0.0566476	0.0956092	0.0289318
c4.loc9	4	9	0.0242477	5.56005e-05	0.0094861	0.0567228	0.0946885	0.0278733
NDL038W_405	4	9.80555	0.0103019	0.00379746	0.0123155	0.0566671	0.0721409	0.00858231
NDL038W_406	4	9.80555	0.0103019	0.00379746	0.0123155	0.0566671	0.0721409	0.00858231
c4.loc10	4	10	0.0120267	0.00448568	0.0118204	0.0482099	0.0766622	0.0103635
c4.loc11	4	11	0.0230853	0.00896603	0.0093245	0.0149472	0.10188	0.0222716
c4.loc12	4	12	0.0378468	0.0150433	0.00696122	0.000451094	0.130164	0.0388772
c4.loc13	4	13	0.0559338	0.0225671	0.00484052	0.00662293	0.160516	0.0598491
c4.loc14	4	14	0.0766484	0.0312485	0.00305633	0.0335991	0.191696	0.084509
c4.loc15	4	15	0.0990654	0.0406978	0.00167235	0.0796793	0.222402	0.111939
YDL220C_407	4	15.9565	0.121176	0.050062	0.000746803	0.138704	0.250247	0.139847
YDL220C_408	4	15.9565	0.121176	0.050062	0.000746803	0.138704	0.250247	0.139847
c4.loc16	4	16	0.118425	0.0480706	0.000881665	0.13562	0.245224	0.137213
c4.loc17	4	17	0.0622901	0.0129147	0.00707222	0.0724299	0.140367	0.0822297
c4.loc18	4	18	0.0226431	3.03455e-05	0.0189313	0.027258	0.0612223	0.0396786
YDL217C_409	4	18.5022	0.010058	0.002336	0.0267042	0.0126289	0.0333756	0.0239067
YDL216C_410	4	18.5022	0.010058	0.002336	0.0267042	0.0126289	0.0333756	0.0239067
YDL215C_411	4	18.5022	0.010058	0.002336	0.0267042	0.0126289	0.0333756	0.0239067
YDL214C_412	4	18.5022	0.010058	0.002336	0.0267042	0.0126289	0.0333756	0.0239067
YDL214C_413	4	18.5022	0.010058	0.002336	0.0267042	0.0126289	0.0333756	0.0239067
NDL036C_414	4	18.5022	0.010058	0.002336	0.0267042	0.0126289	0.0333756	0.0239067
YDL212W_415	4	18.5022	0.010058	0.002336	0.0267042	0.0126289	0.0333756	0.0239067
c4.loc19	4	19	0.000232612	0.0140977	0.0354035	0.00100625	0.0256626	0.0021627
YDL211C_416	4	19.3356	0.00178497	0.0273794	0.0414588	0.000525824	0.020722	0.000775044
YDL211C_417	4	19.3356	0.00178497	0.0273794	0.0414588	0.000525824	0.020722	0.000775044
YDL211C_418	4	19.3356	0.00178497	0.0273794	0.0414588	0.000525824	0.020722	0.000775044
c4.loc20	4	20	0.00508	0.00524724	0.029573	0.00719059	0.0306758	0.0140605
gDL01_419	4	20.1703	0.0100552	0.00232633	0.0266469	0.0126025	0.0333396	0.0238714
c4.loc21	4	21	0.00512519	0.0366255	0.0431706	0.00438187	0.029978	0.00895081
c4.loc22	4	22	0.00127159	0.131693	0.0670991	8.43958e-05	0.0253387	0.000356362
YDL210W_420	4	22.7152	9.71993e-05	0.231383	0.0858008	0.000979783	0.0218408	0.00120524
YDL210W_421	4	22.7152	9.71993e-05	0.231383	0.0858008	0.000979783	0.0218408	0.00120524
c4.loc23	4	23	0.00187739	0.247066	0.113735	7.01744e-05	0.03628	0.000117802
c4.loc24	4	24	0.0257062	0.298143	0.238189	0.00523128	0.11403	0.0295298
YDL207W_422	4	24.397	0.0423781	0.315835	0.296929	0.0108114	0.155307	0.0540677
c4.loc25	4	25	0.0466771	0.342404	0.344731	0.0170414	0.172427	0.0478164
c4.loc26	4	26	0.0523821	0.375222	0.417309	0.0295843	0.195789	0.0381905
YDL204W_423	4	26.0784	0.0527404	0.377122	0.42247	0.0306541	0.197299	0.0374691
YDL204W_424	4	26.0784	0.0527404	0.377122	0.42247	0.0306541	0.197299	0.0374691
YDL203C_425	4	26.0784	0.0527404	0.377122	0.42247	0.0306541	0.197299	0.0374691
YDL203C_426	4	26.0784	0.0527404	0.377122	0.42247	0.0306541	0.197299	0.0374691
YDL200C_427	4	26.9122	0.129631	0.233553	0.406458	0.100866	0.264362	0.101597
c4.loc27	4	27	0.123574	0.23085	0.424794	0.0931352	0.264168	0.0951701
YDL196W_428	4	27.7462	0.0753186	0.202244	0.581218	0.03834	0.25486	0.046389
c4.loc28	4	28	0.0598534	0.223421	0.579507	0.0305019	0.22179	0.0388139
YDL194W_429	4	28.5801	0.0302781	0.269945	0.562504	0.0154923	0.150844	0.0237524
c4.loc29	4	29	0.028033	0.255994	0.576801	0.0139918	0.176472	0.0162513
YDL193W_430	4	29.4135	0.0254672	0.238556	0.581575	0.0123722	0.200611	0.01016
YDL189W_431	4	29.4135	0.0254673	0.238556	0.581575	0.0123722	0.200611	0.01016
c4.loc30	4	30	0.0252688	0.239626	0.589901	0.0120793	0.20241	0.0102237
c4.loc31	4	31	0.024909	0.241517	0.604947	0.0115585	0.205636	0.0103373
c4.loc32	4	32	0.0245185	0.243501	0.621201	0.011008	0.209085	0.0104574
c4.loc33	4	33	0.024095	0.245574	0.638745	0.0104278	0.212767	0.0105834
c4.loc34	4	34	0.0236361	0.24773	0.657658	0.00981843	0.216689	0.0107139
c4.loc35	4	35	0.0231393	0.249961	0.678018	0.00918097	0.220856	0.0108584
c4.loc36	4	36	0.0226024	0.252256	0.699899	0.00851714	0.225273	0.0110035
c4.loc37	4	37	0.0220229	0.254598	0.723368	0.00782948	0.229938	0.0111525
c4.loc38	4	38	0.0213987	0.256968	0.748483	0.00712148	0.234849	0.0113035
c4.loc39	4	39	0.020728	0.259342	0.775286	0.00639774	0.239996	0.0114786
c4.loc40	4	40	0.0200091	0.261692	0.803799	0.00566409	0.245365	0.0116418
c4.loc41	4	41	0.0192412	0.26398	0.83402	0.00492771	0.250935	0.011805
c4.loc42	4	42	0.0184238	0.266168	0.865917	0.00419729	0.256676	0.0119663
c4.loc43	4	43	0.0175576	0.268208	0.899419	0.00348305	0.262551	0.0121595
c4.loc44	4	44	0.0166442	0.270048	0.934411	0.00279675	0.268511	0.0123241
c4.loc45	4	45	0.0156863	0.271629	0.970731	0.00215163	0.274501	0.0124827
c4.loc46	4	46	0.0146881	0.272891	1.00816	0.00156222	0.280451	0.0126332
c4.loc47	4	47	0.0136554	0.273771	1.04642	0.00104403	0.286287	0.0127734
c4.loc48	4	48	0.0125953	0.274203	1.08519	0.000613112	0.291923	0.0129539
c4.loc49	4	49	0.0115168	0.274126	1.12407	0.000285516	0.297268	0.013078
c4.loc50	4	50	0.0104301	0.273485	1.16264	7.65696e-05	0.30223	0.0131864
c4.loc51	4	51	0.00934673	0.272231	1.20043	1.28686e-07	0.306714	0.0132772
c4.loc52	4	52	0.00827898	0.27033	1.23695	6.77771e-05	0.310633	0.0133491
c4.loc53	4	53	0.00723968	0.267759	1.27172	0.000288067	0.313906	0.0134007
c4.loc54	4	54	0.00624151	0.264517	1.30427	0.000665876	0.316466	0.0134312
c4.loc55	4	55	0.00529653	0.260616	1.3342	0.00120195	0.318265	0.0134401
c4.loc56	4	56	0.00441554	0.256089	1.36113	0.00189271	0.319272	0.0134271
c4.loc57	4	57	0.00360767	0.250987	1.3848	0.00273031	0.319481	0.0133924
c4.loc58	4	58	0.00287996	0.245376	1.40502	0.003703	0.318904	0.0133363
c4.loc59	4	59	0.0022371	0.239331	1.42171	0.00479573	0.317576	0.0132596
c4.loc60	4	60	0.0016814	0.232938	1.43488	0.00599095	0.315549	0.0131634
c4.loc61	4	61	0.00121281	0.226287	1.44461	0.00726946	0.312891	0.0130491
c4.loc62	4	62	0.000829154	0.219466	1.4511	0.00861139	0.309681	0.01286
c4.loc63	4	63	0.000526454	0.212563	1.45457	0.00999698	0.306003	0.0127248
c4.loc64	4	64	0.000299274	0.205656	1.4553	0.0114074	0.301943	0.0125769
c4.loc65	4	65	0.000141136	0.198817	1.45362	0.0128252	0.297589	0.0124182
c4.loc66	4	66	4.49062e-05	0.192108	1.44984	0.0142349	0.293023	0.0122507
c4.loc67	4	67	3.14345e-06	0.18558	1.44429	0.015623	0.28832	0.0120332
c4.loc68	4	68	8.40414e-06	0.179275	1.43728	0.0169784	0.283549	0.0118673
c4.loc69	4	69	5.34798e-05	0.173223	1.42911	0.018292	0.278769	0.0116969
c4.loc70	4	70	0.000131576	0.167448	1.42004	0.0195568	0.274032	0.011524
c4.loc71	4	71	0.000236434	0.161964	1.41032	0.0207677	0.26938	0.0113507
c4.loc72	4	72	0.000362401	0.156778	1.40016	0.0219213	0.264846	0.0111601
c4.loc73	4	73	0.000504462	0.151892	1.38974	0.0230155	0.260458	0.0110003
c4.loc74	4	74	0.000658239	0.147305	1.37922	0.0240494	0.256236	0.0108422
c4.loc75	4	75	0.000819968	0.143009	1.36873	0.0250233	0.252193	0.0106876
c4.loc76	4	76	0.000986458	0.138996	1.35838	0.025938	0.248339	0.0105304
c4.loc77	4	77	0.00115504	0.135254	1.34824	0.026795	0.244679	0.0103922
c4.loc78	4	78	0.00132353	0.131772	1.33839	0.0275963	0.241214	0.0102581
c4.loc79	4	79	0.00149013	0.128536	1.32887	0.0283442	0.237945	0.0101297
c4.loc80	4	80	0.00165345	0.125533	1.31972	0.0290411	0.234866	0.0100076
c4.loc81	4	81	0.00181237	0.122749	1.31096	0.0296896	0.231975	0.00989338
YDL180W_432	4	81.1798	0.00184064	0.122266	1.30942	0.0298022	0.23147	0.00987335
YDL179W_433	4	81.1798	0.00184064	0.122266	1.30942	0.0298022	0.23147	0.00987335
YDL177C_434	4	81.1798	0.00184064	0.122266	1.30942	0.0298022	0.23147	0.00987335
YDL177C_435	4	81.1798	0.00184064	0.122266	1.30942	0.0298022	0.23147	0.00987335
YDL177C_436	4	81.1798	0.00184064	0.122266	1.30942	0.0298022	0.23147	0.00987335
c4.loc82	4	82	0.0215856	0.175807	1.29975	0.0279584	0.206297	1.06893e-05
YDL176W_437	4	82.8686	0.0647654	0.236013	1.24565	0.025156	0.174681	0.00971004
c4.loc83	4	83	0.0659036	0.251143	1.24544	0.0250235	0.180416	0.010852
c4.loc84	4	84	0.0730743	0.373604	1.2118	0.0233961	0.221849	0.02093
gDL02_438	4	84.5586	0.0757538	0.444482	1.16932	0.0220544	0.242236	0.0270791
c4.loc85	4	85	0.0560165	0.417034	1.19315	0.00658673	0.27628	0.0214111
gDL02_439	4	85.3932	0.0401952	0.387067	1.19602	0.000420807	0.304001	0.01688
gDL02_440	4	85.3932	0.0401952	0.387067	1.19602	0.000420807	0.304001	0.01688
c4.loc86	4	86	0.0230958	0.290472	1.214	0.000826802	0.39696	0.00425623
c4.loc87	4	87	0.00480672	0.153663	1.19802	0.00174429	0.558885	0.00182622
YDL167C_441	4	87.0761	0.0039651	0.144726	1.19451	0.00182462	0.571265	0.00259235
c4.loc88	4	88	0.0177017	0.190383	1.15668	0.00117324	0.54367	0.000939004
YDL165W_442	4	88.7587	0.0356054	0.226358	1.09208	0.00941784	0.505653	0.000193163
c4.loc89	4	89	0.0369271	0.250619	1.05827	0.0044614	0.522268	1.08736e-06
YDL164C_443	4	89.5929	0.0393712	0.308725	0.954127	6.51576e-05	0.551503	0.00141094
YDL164C_444	4	89.5929	0.0393712	0.308725	0.954127	6.51576e-05	0.551503	0.00141094
c4.loc90	4	90	0.0470902	0.339895	0.933611	0.000676203	0.539052	0.00438298
c4.loc91	4	91	0.0691187	0.422101	0.87659	0.00503488	0.50467	0.0192098
c4.loc92	4	92	0.0953744	0.511197	0.810638	0.0136722	0.46521	0.0453488
c4.loc93	4	93	0.125187	0.604358	0.737564	0.0265806	0.421773	0.0823561
c4.loc94	4	94	0.157558	0.698254	0.659861	0.04341	0.375849	0.12847
c4.loc95	4	95	0.191279	0.789467	0.580412	0.0634977	0.329139	0.181157
c4.loc96	4	96	0.225086	0.87492	0.502116	0.0859589	0.283334	0.23781
YDL155W_445	4	96.7016	0.248291	0.930271	0.449123	0.102655	0.252458	0.278827
c4.loc97	4	97	0.255686	0.946984	0.44701	0.110932	0.241345	0.285528
c4.loc98	4	98	0.27627	0.985633	0.431297	0.138849	0.201313	0.304321
c4.loc99	4	99	0.28909	0.994982	0.403141	0.165346	0.159388	0.317366
YDL152W_446	4	99.2566	0.291004	0.992558	0.394171	0.171665	0.14872	0.319803
YDL152W_447	4	99.2566	0.291004	0.992558	0.394171	0.171665	0.14872	0.319803
YDL151C_448	4	99.2566	0.291004	0.992558	0.394171	0.171665	0.14872	0.319803
YDL151C_449	4	99.2566	0.291004	0.992558	0.394171	0.171665	0.14872	0.319803
YDL150W_450	4	99.2566	0.291004	0.992558	0.394171	0.171665	0.14872	0.319803
c4.loc100	4	100	0.291779	0.984062	0.410752	0.173721	0.122457	0.353496
YDL149W_451	4	100.09	0.29082	0.979474	0.41131	0.173344	0.118989	0.357557
YDL148C_452	4	100.09	0.29082	0.979474	0.41131	0.173344	0.118989	0.357557
YDL147W_453	4	100.924	0.240419	1.0137	0.300525	0.227795	0.204117	0.345406
c4.loc101	4	101	0.240507	1.01514	0.300243	0.22627	0.206894	0.34394
c4.loc102	4	102	0.240544	1.02955	0.29511	0.205458	0.244545	0.322944
c4.loc103	4	103	0.238365	1.03504	0.287134	0.18313	0.284492	0.298322
c4.loc104	4	104	0.233829	1.03057	0.276313	0.159896	0.325601	0.270269
c4.loc105	4	105	0.226957	1.01573	0.262851	0.136493	0.366545	0.239347
c4.loc106	4	106	0.217939	0.990835	0.247154	0.1137	0.405953	0.206562
c4.loc107	4	107	0.207119	0.956936	0.229788	0.0922494	0.442567	0.173345
c4.loc108	4	108	0.194951	0.91565	0.211406	0.0727457	0.475388	0.141355
YDL143W_454	4	108.98	0.1822	0.869914	0.193043	0.055925	0.503239	0.112662
c4.loc109	4	109	0.179711	0.866399	0.190276	0.0552389	0.50731	0.111116
gDL03_455	4	109.813	0.090235	0.706661	0.0918964	0.0300054	0.664242	0.0548122
YDL139C_456	4	109.813	0.0902349	0.706661	0.0918964	0.0300053	0.664242	0.0548122
c4.loc110	4	110	0.0859891	0.69113	0.0907145	0.032889	0.645972	0.0480788
NDL024W_457	4	110.646	0.0702157	0.622353	0.084472	0.0428134	0.569692	0.0277597
NDL024W_458	4	110.646	0.0702157	0.622353	0.084472	0.0428134	0.569692	0.0277597
NDL024W_459	4	110.646	0.0702157	0.622353	0.084472	0.0428134	0.569692	0.0277597
YDL135C_460	4	110.646	0.0702157	0.622353	0.084472	0.0428134	0.569692	0.0277597
YDL135C_461	4	110.646	0.0702157	0.622353	0.084472	0.0428134	0.569692	0.0277597
c4.loc111	4	111	0.0933334	0.572907	0.10947	0.071787	0.503463	0.0342483
YDL133W_462	4	111.481	0.127887	0.498848	0.146169	0.121255	0.411408	0.0439845
YDL132W_463	4	111.481	0.127887	0.498848	0.146169	0.121255	0.411408	0.0439845
c4.loc112	4	112	0.147334	0.542237	0.139495	0.146158	0.38351	0.0531047
c4.loc113	4	113	0.188685	0.629352	0.125866	0.201052	0.328845	0.0732102
c4.loc114	4	114	0.234735	0.719708	0.111413	0.264689	0.27399	0.0966338
c4.loc115	4	115	0.284298	0.810512	0.0965597	0.335614	0.220781	0.123056
c4.loc116	4	116	0.335854	0.898737	0.0817877	0.411736	0.171066	0.151996
c4.loc117	4	117	0.3877	0.981477	0.0675842	0.49054	0.126483	0.182844
c4.loc118	4	118	0.438154	1.05628	0.0543849	0.569384	0.0882687	0.21491
c4.loc119	4	119	0.485743	1.12139	0.0425273	0.6458	0.0571432	0.247476
YDL119C_464	4	119.536	0.509755	1.15207	0.0367821	0.685179	0.0434117	0.264961
c4.loc120	4	120	0.587975	1.29013	0.0506293	0.783171	0.035145	0.292257
c4.loc121	4	121	0.754173	1.56853	0.0858852	0.98839	0.0194355	0.353266
YDL117W_465	4	121.272	0.797051	1.63677	0.0963836	1.04062	0.0158288	0.370376
c4.loc122	4	122	0.851406	1.62373	0.07225	0.979529	0.0345078	0.373568
YDL116W_466	4	122.283	0.864919	1.60317	0.0631107	0.946914	0.0433948	0.374824
c4.loc123	4	123	0.78566	1.58092	0.0642003	0.970313	0.0477402	0.331952
c4.loc124	4	124	0.665853	1.51935	0.0644979	0.984766	0.0532554	0.27346
c4.loc125	4	125	0.542437	1.42545	0.0633319	0.976834	0.0577878	0.217927
YDL112W_467	4	125.395	0.494359	1.38081	0.0624885	0.967712	0.0592497	0.19711
c4.loc126	4	126	0.51476	1.56066	0.0606677	1.00757	0.0723771	0.22791
YDL111C_468	4	126.406	0.521547	1.66546	0.0586355	1.0208	0.0808801	0.248641
c4.loc127	4	127	0.441126	1.7822	0.0497778	0.865436	0.113436	0.218349
c4.loc128	4	128	0.31085	1.9374	0.0353604	0.612987	0.176847	0.169706
YDL104C_469	4	128.455	0.256252	1.98789	0.0292887	0.50686	0.208001	0.148829
YDL104C_470	4	128.455	0.256252	1.98789	0.0292887	0.50686	0.208001	0.148829
c4.loc129	4	129	0.265605	2.03313	0.0513702	0.50129	0.200764	0.168054
c4.loc130	4	130	0.279182	2.08635	0.107677	0.483294	0.184625	0.201624
c4.loc131	4	131	0.287342	2.09747	0.182179	0.455864	0.165478	0.229817
c4.loc132	4	132	0.289673	2.06658	0.269861	0.420896	0.144582	0.24985
YDL103C_471	4	132.136	0.289549	2.05932	0.282557	0.415663	0.141661	0.251881
YDL102W_472	4	132.136	0.289549	2.05932	0.282557	0.415663	0.141661	0.251881
YDL101C_473	4	132.136	0.289549	2.05932	0.282557	0.415663	0.141661	0.251881
YDL100C_474	4	132.136	0.289549	2.05932	0.282557	0.415663	0.141661	0.251881
c4.loc133	4	133	0.258608	1.83579	0.206548	0.452199	0.185005	0.195406
YDL097C_475	4	133.818	0.223153	1.58087	0.139969	0.4734	0.224896	0.145644
c4.loc134	4	134	0.204801	1.57297	0.160959	0.463433	0.234777	0.128982
YDL094C_476	4	134.651	0.141613	1.50527	0.242178	0.41753	0.265104	0.0738997
c4.loc135	4	135	0.158465	1.41572	0.207432	0.458371	0.211742	0.0763686
YDL089W_477	4	135.485	0.180143	1.27038	0.160219	0.50885	0.14433	0.0798617
c4.loc136	4	136	0.236914	1.33493	0.178051	0.524843	0.102997	0.116723
c4.loc137	4	137	0.364045	1.43417	0.211277	0.544564	0.0406206	0.20401
c4.loc138	4	138	0.50441	1.49182	0.240273	0.547885	0.00636224	0.30306
YDL085W_478	4	138.03	0.508688	1.49286	0.24105	0.547731	0.00579638	0.306104
c4.loc139	4	139	0.463292	1.5269	0.122254	0.513238	0.0039541	0.238446
NDL016W_479	4	139.713	0.418958	1.50979	0.0580194	0.474802	0.00273153	0.189473
c4.loc140	4	140	0.422545	1.51954	0.059234	0.474124	0.00288926	0.191353
c4.loc141	4	141	0.435485	1.55446	0.0637121	0.471467	0.00349628	0.198156
c4.loc142	4	142	0.449214	1.59108	0.0686341	0.468285	0.00420681	0.205414
c4.loc143	4	143	0.463724	1.6293	0.0740321	0.464503	0.00503422	0.213131
c4.loc144	4	144	0.478989	1.66895	0.0799366	0.460042	0.0059926	0.221304
c4.loc145	4	145	0.494964	1.70979	0.0863744	0.454822	0.00709637	0.229928
c4.loc146	4	146	0.511581	1.75154	0.0933669	0.448759	0.00835994	0.238973
c4.loc147	4	147	0.528744	1.79381	0.100928	0.441774	0.00979711	0.248406
c4.loc148	4	148	0.546329	1.83615	0.109062	0.433792	0.0114204	0.258199
c4.loc149	4	149	0.564182	1.87804	0.11776	0.424747	0.0132401	0.268267
c4.loc150	4	150	0.582116	1.91887	0.126999	0.414589	0.0152638	0.278544
c4.loc151	4	151	0.599916	1.95797	0.13674	0.403289	0.0174947	0.288967
c4.loc152	4	152	0.617345	1.99464	0.146926	0.390842	0.0199316	0.299399
c4.loc153	4	153	0.634143	2.02814	0.157479	0.377273	0.0225673	0.309749
c4.loc154	4	154	0.650045	2.05777	0.168306	0.36264	0.0253887	0.319902
c4.loc155	4	155	0.664786	2.08285	0.179297	0.347038	0.0283761	0.329773
c4.loc156	4	156	0.678119	2.10281	0.19033	0.330594	0.031504	0.339202
c4.loc157	4	157	0.689824	2.11719	0.201276	0.313468	0.0347412	0.348106
c4.loc158	4	158	0.69972	2.12567	0.212004	0.295842	0.0380524	0.356396
c4.loc159	4	159	0.70768	2.12811	0.222387	0.277919	0.0413996	0.363995
c4.loc160	4	160	0.713632	2.12455	0.232308	0.25991	0.0447436	0.370846
c4.loc161	4	161	0.717563	2.11519	0.241667	0.242024	0.0480461	0.376911
c4.loc162	4	162	0.719519	2.10041	0.250382	0.224458	0.0512715	0.382148
c4.loc163	4	163	0.719597	2.08069	0.258393	0.207391	0.054388	0.386611
c4.loc164	4	164	0.71794	2.05663	0.265665	0.190978	0.0573688	0.390288
c4.loc165	4	165	0.714722	2.0289	0.272183	0.175343	0.0601928	0.393212
c4.loc166	4	166	0.71014	1.99818	0.277951	0.16058	0.0628449	0.395428
c4.loc167	4	167	0.704401	1.96515	0.282993	0.146751	0.0653155	0.396982
c4.loc168	4	168	0.697716	1.93047	0.287344	0.133891	0.0676001	0.397959
c4.loc169	4	169	0.690286	1.89475	0.291051	0.12201	0.0696991	0.398408
c4.loc170	4	170	0.682302	1.85853	0.294166	0.111096	0.0716162	0.398389
c4.loc171	4	171	0.673936	1.82228	0.296746	0.101121	0.0733584	0.397982
c4.loc172	4	172	0.665341	1.78641	0.298849	0.0920433	0.0749346	0.397239
c4.loc173	4	173	0.656649	1.75125	0.300531	0.0838125	0.0763553	0.396217
c4.loc174	4	174	0.647973	1.71706	0.301846	0.0763728	0.0776316	0.394974
c4.loc175	4	175	0.639404	1.68404	0.302845	0.0696652	0.0787754	0.393556
NDL012C_480	4	175.324	0.636649	1.67356	0.30311	0.0676286	0.0791212	0.393064
c4.loc176	4	176	0.645614	1.68481	0.296495	0.0653576	0.0739588	0.398041
c4.loc177	4	177	0.659131	1.70096	0.2861	0.0618474	0.0662137	0.405536
c4.loc178	4	178	0.672917	1.71628	0.274917	0.0581483	0.0583675	0.413181
c4.loc179	4	179	0.68684	1.73042	0.262938	0.0542721	0.050506	0.420923
c4.loc180	4	180	0.700739	1.74294	0.25017	0.0502367	0.0427319	0.428698
c4.loc181	4	181	0.714425	1.75338	0.236639	0.0460671	0.0351649	0.436434
c4.loc182	4	182	0.727679	1.76126	0.222395	0.0417955	0.0279412	0.444059
c4.loc183	4	183	0.740257	1.76606	0.207512	0.0374621	0.0212105	0.451478
c4.loc184	4	184	0.751897	1.76728	0.192093	0.0331147	0.0151326	0.458604
c4.loc185	4	185	0.762325	1.76441	0.176266	0.028808	0.00987155	0.465344
c4.loc186	4	186	0.771267	1.75705	0.160191	0.0246021	0.00558889	0.471605
c4.loc187	4	187	0.778464	1.74483	0.144048	0.0205605	0.00243528	0.477315
c4.loc188	4	188	0.783684	1.72753	0.128035	0.0167478	0.000541713	0.48237
c4.loc189	4	189	0.786737	1.70503	0.112362	0.0132261	1.08263e-05	0.486709
c4.loc190	4	190	0.787491	1.6774	0.0972375	0.0100519	0.000909412	0.490277
c4.loc191	4	191	0.785876	1.64483	0.0828628	0.00727321	0.00326291	0.493035
c4.loc192	4	192	0.781896	1.6077	0.0694179	0.00492663	0.00705269	0.49496
c4.loc193	4	193	0.775627	1.5665	0.0570546	0.00303554	0.0122166	0.49605
c4.loc194	4	194	0.767211	1.52185	0.0458891	0.00160925	0.0186524	0.496318
c4.loc195	4	195	0.756846	1.47443	0.0359983	0.000643049	0.0262247	0.495785
c4.loc196	4	196	0.744779	1.42498	0.0274184	0.000119353	0.0347725	0.494526
c4.loc197	4	197	0.731284	1.37424	0.020147	9.58898e-06	0.0441196	0.492585
c4.loc198	4	198	0.716649	1.32291	0.0141469	0.000276604	0.0540832	0.490031
c4.loc199	4	199	0.701165	1.27165	0.00935258	0.000877319	0.0644828	0.486939
c4.loc200	4	200	0.685111	1.22104	0.00567625	0.00176534	0.0751474	0.483386
c4.loc201	4	201	0.668742	1.17158	0.00301518	0.00289334	0.085921	0.479463
c4.loc202	4	202	0.65229	1.12366	0.00125803	0.00421501	0.0966659	0.47524
c4.loc203	4	203	0.635953	1.0776	0.000290549	0.00568663	0.107265	0.470789
c4.loc204	4	204	0.619897	1.03364	1.20456e-07	0.00726814	0.11762	0.466186
c4.loc205	4	205	0.604258	0.991912	0.000279302	0.00892375	0.127656	0.461489
c4.loc206	4	206	0.58914	0.952518	0.00102825	0.0106223	0.137313	0.456753
c4.loc207	4	207	0.574621	0.915487	0.00215622	0.0123372	0.14655	0.452027
YDL011C_481	4	207.265	0.570853	0.905999	0.00251092	0.0127949	0.148942	0.450773
YDL009C_482	4	207.265	0.570853	0.905999	0.00251092	0.0127949	0.148942	0.450773
YDL008W_483	4	207.265	0.570853	0.905999	0.00251092	0.0127949	0.148942	0.450773
YDL008W_484	4	207.265	0.570853	0.905999	0.00251092	0.0127949	0.148942	0.450773
NDL002C_485	4	207.265	0.570853	0.905999	0.00251092	0.0127949	0.148942	0.450773
NDL002C_486	4	207.265	0.570853	0.905999	0.00251092	0.0127949	0.148942	0.450773
NDL002C_487	4	207.265	0.570853	0.905999	0.00251092	0.0127949	0.148942	0.450773
NDL002C_488	4	207.265	0.570853	0.905999	0.00251092	0.0127949	0.148942	0.450773
NDL002C_489	4	207.265	0.570853	0.905999	0.00251092	0.0127949	0.148942	0.450773
NDL002C_490	4	207.265	0.570853	0.905999	0.00251092	0.0127949	0.148942	0.450773
c4.loc208	4	208	0.603182	0.86371	0.0215865	0.00122726	0.143304	0.519545
YDL005C_491	4	208.101	0.605297	0.854532	0.0255918	0.000585663	0.141966	0.528559
YDL003W_492	4	208.101	0.605297	0.854532	0.0255918	0.000585663	0.141966	0.528559
YDL003W_493	4	208.101	0.605297	0.854532	0.0255918	0.000585663	0.141966	0.528559
YDL002C_494	4	208.101	0.605297	0.854532	0.0255918	0.000585663	0.141966	0.528559
YDL002C_495	4	208.101	0.605297	0.854532	0.0255918	0.000585663	0.141966	0.528559
YDR001C_496	4	208.101	0.605297	0.854532	0.0255918	0.000585663	0.141966	0.528559
NDR001C_497	4	208.101	0.605297	0.854532	0.0255918	0.000585663	0.141966	0.528559
NDR001C_498	4	208.101	0.605297	0.854532	0.0255918	0.000585663	0.141966	0.528559
YDR010C_499	4	208.934	0.745123	0.88468	0.0937983	0.0228401	0.1724	0.596066
YDR010C_500	4	208.934	0.745123	0.88468	0.0937983	0.0228401	0.1724	0.596066
YDR015C_501	4	208.934	0.745123	0.88468	0.0937983	0.0228401	0.1724	0.596066
c4.loc209	4	209	0.745183	0.885096	0.0934521	0.0240244	0.171662	0.59733
c4.loc210	4	210	0.743332	0.888202	0.0878703	0.0458853	0.159892	0.613464
c4.loc211	4	211	0.735899	0.884841	0.0816099	0.0756632	0.146939	0.623633
c4.loc212	4	212	0.722476	0.874386	0.0747768	0.11338	0.133046	0.627258
c4.loc213	4	213	0.702987	0.85659	0.067525	0.158556	0.118543	0.624175
c4.loc214	4	214	0.677736	0.831653	0.0600462	0.210205	0.103825	0.614565
c4.loc215	4	215	0.647402	0.800236	0.0525518	0.266902	0.0893076	0.598899
c4.loc216	4	216	0.612969	0.763391	0.0452518	0.326924	0.0753929	0.577892
c4.loc217	4	217	0.575621	0.722445	0.038334	0.388437	0.0624243	0.552474
c4.loc218	4	218	0.536605	0.678849	0.0319474	0.44968	0.050661	0.523745
YDR034C_502	4	218.319	0.52391	0.664509	0.0300255	0.469047	0.0471651	0.514003
YDR034C_503	4	218.319	0.52391	0.664509	0.0300255	0.469047	0.0471651	0.514003
YDR034C_504	4	218.319	0.52391	0.664509	0.0300255	0.469047	0.0471651	0.514003
YDR034C_505	4	218.319	0.52391	0.664509	0.0300255	0.469047	0.0471651	0.514003
c4.loc219	4	219	0.512215	0.67437	0.0329375	0.491186	0.0396637	0.501108
c4.loc220	4	220	0.493211	0.687793	0.0375653	0.524728	0.0293406	0.48048
c4.loc221	4	221	0.471957	0.69961	0.0426128	0.559254	0.0200871	0.45776
c4.loc222	4	222	0.448507	0.70937	0.0480504	0.594282	0.01223	0.432978
c4.loc223	4	223	0.423008	0.716629	0.0538289	0.629236	0.00609119	0.406242
c4.loc224	4	224	0.395706	0.720992	0.0598789	0.663471	0.00196513	0.377746
c4.loc225	4	225	0.366949	0.722137	0.0661132	0.696306	9.45457e-05	0.347789
c4.loc226	4	226	0.33717	0.719851	0.0724298	0.727061	0.000647535	0.316761
c4.loc227	4	227	0.306869	0.714056	0.0787181	0.755111	0.00369963	0.285156
c4.loc228	4	228	0.276579	0.704815	0.0848659	0.779927	0.00922392	0.253541
c4.loc229	4	229	0.246832	0.692336	0.0907669	0.801115	0.0170913	0.222522
c4.loc230	4	230	0.218125	0.676951	0.0963277	0.818439	0.0270808	0.192712
c4.loc231	4	231	0.190886	0.659093	0.101473	0.831826	0.0388987	0.164653
c4.loc232	4	232	0.165458	0.639255	0.10615	0.841362	0.0522032	0.138784
c4.loc233	4	233	0.142082	0.617956	0.110326	0.847267	0.0666301	0.115408
c4.loc234	4	234	0.120899	0.595709	0.113993	0.849862	0.0818176	0.0946866
c4.loc235	4	235	0.101958	0.572988	0.117158	0.849537	0.0974265	0.0766351
YDR038C_506	4	235.561	0.0922598	0.560131	0.118729	0.848227	0.106297	0.067604
YDR038C_507	4	235.561	0.0922598	0.560131	0.118729	0.848227	0.106297	0.067604
YDR038C_508	4	235.561	0.0922598	0.560131	0.118729	0.848227	0.106297	0.067604
YDR038C_509	4	235.561	0.0922598	0.560131	0.118729	0.848227	0.106297	0.067604
YDR038C_510	4	235.561	0.0922598	0.560131	0.118729	0.848227	0.106297	0.067604
YDR038C_511	4	235.561	0.0922598	0.560131	0.118729	0.848227	0.106297	0.067604
YDR038C_512	4	235.561	0.0922598	0.560131	0.118729	0.848227	0.106297	0.067604
YDR038C_513	4	235.561	0.0922598	0.560131	0.118729	0.848227	0.106297	0.067604
YDR038C_514	4	235.561	0.0922598	0.560131	0.118729	0.848227	0.106297	0.067604
YDR038C_515	4	235.561	0.0922598	0.560131	0.118729	0.848227	0.106297	0.067604
YDR038C_516	4	235.561	0.0922598	0.560131	0.118729	0.848227	0.106297	0.067604
YDR038C_517	4	235.561	0.0922598	0.560131	0.118729	0.848227	0.106297	0.067604
YDR038C_518	4	235.561	0.0922598	0.560131	0.118729	0.848227	0.106297	0.067604
YDR038C_519	4	235.561	0.0922598	0.560131	0.118729	0.848227	0.106297	0.067604
YDR038C_520	4	235.561	0.0922598	0.560131	0.118729	0.848227	0.106297	0.067604
YDR038C_521	4	235.561	0.0922598	0.560131	0.118729	0.848227	0.106297	0.067604
c4.loc236	4	236	0.0890241	0.567845	0.113023	0.873715	0.107277	0.0611647
c4.loc237	4	237	0.0812546	0.583305	0.0996873	0.930485	0.10906	0.0470817
c4.loc238	4	238	0.072999	0.595304	0.0860463	0.9844	0.110132	0.0340921
c4.loc239	4	239	0.0644385	0.603142	0.0724516	1.03364	0.110388	0.0226714
c4.loc240	4	240	0.0557919	0.606305	0.0592882	1.07651	0.109762	0.0132682
c4.loc241	4	241	0.0472972	0.604534	0.0469389	1.11155	0.108241	0.00624509
c4.loc242	4	242	0.0391882	0.597867	0.0357451	1.13781	0.105864	0.00182207
c4.loc243	4	243	0.0316719	0.586633	0.0259732	1.15484	0.102722	4.62515e-05
c4.loc244	4	244	0.0249094	0.571412	0.0177923	1.16275	0.0989443	0.000788585
c4.loc245	4	245	0.019005	0.552954	0.0112671	1.16219	0.0946854	0.00378255
YDR049W_522	4	245.609	0.0158416	0.54044	0.00808474	1.15809	0.0919156	0.00657028
c4.loc246	4	246	0.0142957	0.538869	0.0098087	1.14197	0.092236	0.00727986
c4.loc247	4	247	0.0105278	0.529563	0.0149509	1.08966	0.0921681	0.00923231
c4.loc248	4	248	0.00714703	0.512525	0.0210564	1.02208	0.0907611	0.0113674
c4.loc249	4	249	0.00432849	0.488281	0.02787	0.941874	0.088033	0.0136354
c4.loc250	4	250	0.00219365	0.45808	0.0350633	0.852992	0.0841325	0.0159798
YDR058C_523	4	250.88	0.000921316	0.427936	0.0414354	0.771157	0.0799265	0.0180613
YDR059C_524	4	250.88	0.000921317	0.427936	0.0414354	0.771157	0.0799265	0.0180612
c4.loc251	4	251	0.000502699	0.425145	0.0423933	0.776518	0.0790355	0.0199929
c4.loc252	4	252	0.00193202	0.395138	0.0500173	0.80829	0.0705065	0.0393854
c4.loc253	4	253	0.0120811	0.354457	0.0566485	0.815546	0.0604001	0.0629086
YDR060W_525	4	253.159	0.0144484	0.347222	0.057574	0.814384	0.0587025	0.0668044
c4.loc254	4	254	0.0579071	0.249783	0.0378692	0.955673	0.0691239	0.0921697
YDR064W_526	4	254.279	0.0781742	0.218788	0.0319094	0.996248	0.0721331	0.101013
YDR066C_527	4	254.279	0.0781742	0.218788	0.0319094	0.996248	0.0721331	0.101013
YDR066C_528	4	254.279	0.0781742	0.218788	0.0319094	0.996248	0.0721331	0.101013
YDR066C_529	4	254.279	0.0781742	0.218788	0.0319094	0.996248	0.0721331	0.101013
c4.loc255	4	255	0.0536748	0.344471	0.021075	1.07345	0.0310117	0.0621381
YDR066C_530	4	255.104	0.0502958	0.363548	0.0196089	1.08041	0.0263601	0.0570822
c4.loc256	4	256	0.0497446	0.365354	0.019758	1.07874	0.0258596	0.0569609
c4.loc257	4	257	0.0490863	0.367524	0.0199376	1.07671	0.0252648	0.0568145
c4.loc258	4	258	0.0483785	0.369871	0.0201323	1.07451	0.0246288	0.0566563
c4.loc259	4	259	0.0476179	0.37241	0.0203436	1.07211	0.0239497	0.0564835
c4.loc260	4	260	0.0468013	0.375158	0.0205729	1.06949	0.0232255	0.0562927
c4.loc261	4	261	0.045925	0.37813	0.0208216	1.06664	0.0224545	0.0560937
c4.loc262	4	262	0.0449857	0.381345	0.0210916	1.06352	0.021635	0.0558685
c4.loc263	4	263	0.0439797	0.384821	0.0213846	1.06012	0.0207655	0.0556164
c4.loc264	4	264	0.0429034	0.38858	0.0217026	1.05641	0.019845	0.0553677
c4.loc265	4	265	0.0417534	0.392643	0.0220479	1.05236	0.0188729	0.0550702
c4.loc266	4	266	0.0405262	0.397033	0.0224226	1.04793	0.0178491	0.0547756
c4.loc267	4	267	0.0392186	0.401777	0.0228294	1.04308	0.0167742	0.0544229
c4.loc268	4	268	0.0378278	0.406899	0.0232711	1.03778	0.0156497	0.0540744
c4.loc269	4	269	0.0363511	0.412428	0.0237505	1.03199	0.0144782	0.053655
c4.loc270	4	270	0.0347868	0.418393	0.0242708	1.02564	0.0132637	0.053243
c4.loc271	4	271	0.0331336	0.424825	0.0248354	1.01869	0.0120115	0.0527432
c4.loc272	4	272	0.0313914	0.431755	0.025448	1.01108	0.0107291	0.0522564
c4.loc273	4	273	0.0295611	0.439216	0.0261124	1.00273	0.00942623	0.0516605
c4.loc274	4	274	0.0276454	0.44724	0.0268327	0.993597	0.00811527	0.0510855
c4.loc275	4	275	0.0256485	0.455861	0.0276131	0.983585	0.00681181	0.0504557
c4.loc276	4	276	0.0235772	0.465109	0.0284581	0.972617	0.00553509	0.0496979
c4.loc277	4	277	0.0214407	0.475017	0.0293722	0.960605	0.00430861	0.0489567
c4.loc278	4	278	0.0192516	0.485611	0.03036	0.947457	0.00316071	0.04815
c4.loc279	4	279	0.0170262	0.496917	0.0314261	0.933074	0.00212515	0.04719
c4.loc280	4	280	0.0147849	0.508952	0.0325749	0.917355	0.00124177	0.0462468
c4.loc281	4	281	0.0125533	0.52173	0.0338105	0.900197	0.000556993	0.0452264
c4.loc282	4	282	0.0103621	0.535251	0.0351364	0.881497	0.000124313	0.0440268
c4.loc283	4	283	0.00824834	0.549507	0.0365557	0.861155	4.60883e-06	0.0428476
c4.loc284	4	284	0.00625523	0.564474	0.0380702	0.83908	0.000266211	0.0415819
c4.loc285	4	285	0.00443275	0.580111	0.0396806	0.815189	0.000984648	0.040228
c4.loc286	4	286	0.00283753	0.596358	0.0413861	0.789417	0.00224196	0.0386825
c4.loc287	4	287	0.00153256	0.613129	0.0431837	0.761724	0.00412548	0.0371577
c4.loc288	4	288	0.000586404	0.630318	0.0450682	0.732097	0.00672594	0.0354348
c4.loc289	4	289	7.19433e-05	0.647788	0.047032	0.700562	0.0101349	0.0337489
c4.loc290	4	290	6.44921e-05	0.665376	0.0490644	0.667188	0.0144414	0.0318717
c4.loc291	4	291	0.000639311	0.682893	0.0511516	0.632095	0.0197279	0.0300489
c4.loc292	4	292	0.00186852	0.700127	0.0532768	0.595457	0.0260656	0.0280567
c4.loc293	4	293	0.00381754	0.716845	0.0554202	0.557507	0.0335097	0.0260246
c4.loc294	4	294	0.0065412	0.732803	0.0575597	0.518534	0.0420939	0.0239706
c4.loc295	4	295	0.0100799	0.747753	0.0596708	0.47888	0.0518268	0.0219138
c4.loc296	4	296	0.014456	0.761454	0.0617282	0.438932	0.0626873	0.0198738
c4.loc297	4	297	0.019671	0.773683	0.0637062	0.399108	0.0746235	0.0178704
c4.loc298	4	298	0.0257041	0.784247	0.0655801	0.359843	0.0875517	0.0158147
c4.loc299	4	299	0.0325111	0.79299	0.0673274	0.32157	0.101359	0.0138395
c4.loc300	4	300	0.0400264	0.799806	0.0689285	0.284703	0.115905	0.0119676
c4.loc301	4	301	0.048165	0.80464	0.0703679	0.249615	0.131033	0.010218
c4.loc302	4	302	0.0568264	0.807491	0.0716347	0.216628	0.146569	0.00860577
c4.loc303	4	303	0.0658994	0.808411	0.0727228	0.185997	0.162336	0.00714113
c4.loc304	4	304	0.0752675	0.807499	0.0736311	0.157904	0.178159	0.00582992
c4.loc305	4	305	0.0848137	0.804895	0.074363	0.13246	0.193871	0.00456988
c4.loc306	4	306	0.0944251	0.800767	0.0749259	0.1097	0.209321	0.00357654
c4.loc307	4	307	0.103997	0.795306	0.0753304	0.089597	0.224376	0.00263383
c4.loc308	4	308	0.113436	0.788713	0.0755895	0.0720676	0.238925	0.00184017
c4.loc309	4	309	0.122662	0.78119	0.0757182	0.0569829	0.25288	0.00118805
c4.loc310	4	310	0.131607	0.772935	0.0757319	0.0441807	0.266175	0.000771969
c4.loc311	4	311	0.140219	0.764134	0.0756464	0.0334761	0.278765	0.000377007
c4.loc312	4	312	0.148458	0.754957	0.0754771	0.0246715	0.290625	0.000177307
c4.loc313	4	313	0.156297	0.745558	0.0752387	0.0175652	0.301744	0.000101831
c4.loc314	4	314	0.163719	0.736068	0.0749448	0.011958	0.312126	4.77112e-05
c4.loc315	4	315	0.170716	0.726601	0.0746076	0.0076589	0.321786	1.41624e-05
c4.loc316	4	316	0.177289	0.717252	0.0742381	0.00448818	0.330748	4.33626e-07
c4.loc317	4	317	0.183443	0.708098	0.0738457	0.00228022	0.339041	5.79445e-06
c4.loc318	4	318	0.189189	0.699199	0.0734388	0.000884687	0.346699	2.95208e-05
c4.loc319	4	319	0.194542	0.690602	0.0730243	0.000166905	0.353757	7.08793e-05
c4.loc320	4	320	0.19952	0.682341	0.0726079	7.70853e-06	0.360255	0.00012911
c4.loc321	4	321	0.20414	0.67444	0.0721945	0.000302757	0.366228	0.000203408
c4.loc322	4	322	0.208422	0.666914	0.0717878	0.000961571	0.371715	0.000368092
c4.loc323	4	323	0.212387	0.659769	0.0713909	0.00190639	0.376752	0.000492549
c4.loc324	4	324	0.216054	0.653007	0.0710061	0.00307096	0.381373	0.000699673
c4.loc325	4	325	0.219444	0.646625	0.0706351	0.00439926	0.385611	0.000854942
c4.loc326	4	326	0.222574	0.640616	0.0702792	0.00584436	0.389498	0.00101564
c4.loc327	4	327	0.225464	0.634969	0.0699391	0.00736723	0.393062	0.00117898
c4.loc328	4	328	0.228131	0.629672	0.0696153	0.00893571	0.396329	0.00134235
c4.loc329	4	329	0.230591	0.624711	0.0693081	0.0105236	0.399325	0.00150339
c4.loc330	4	330	0.23286	0.620071	0.0690173	0.0121097	0.402072	0.00166008
c4.loc331	4	331	0.234953	0.615738	0.0687428	0.0136771	0.404592	0.00181074
c4.loc332	4	332	0.236882	0.611695	0.0684842	0.0152127	0.406904	0.00195417
c4.loc333	4	333	0.238661	0.607926	0.068241	0.0167062	0.409025	0.00208957
c4.loc334	4	334	0.240301	0.604417	0.0680127	0.01815	0.410972	0.00221662
c4.loc335	4	335	0.241812	0.601151	0.0677988	0.0195387	0.412759	0.00233537
c4.loc336	4	336	0.243206	0.598114	0.0675986	0.0208684	0.414401	0.00244615
c4.loc337	4	337	0.244491	0.595292	0.0674113	0.0221369	0.415909	0.00254293
c4.loc338	4	338	0.245676	0.59267	0.0672365	0.0233429	0.417294	0.00264316
c4.loc339	4	339	0.246768	0.590237	0.0670734	0.0244863	0.418568	0.00273546
c4.loc340	4	340	0.247776	0.587979	0.0669213	0.0255675	0.419739	0.00282089
c4.loc341	4	341	0.248705	0.585884	0.0667797	0.0265877	0.420816	0.00290037
c4.loc342	4	342	0.249561	0.583942	0.0666479	0.0275483	0.421806	0.00297452
YDR133C_531	4	342.885	0.250265	0.58234	0.0665388	0.0283511	0.422618	0.00303628
YDR135C_532	4	342.885	0.250265	0.58234	0.0665388	0.0283511	0.422618	0.00303628
c4.loc343	4	343	0.24397	0.571148	0.0715203	0.0305964	0.409351	0.00287186
YDR139C_533	4	343.718	0.200424	0.4891	0.103936	0.0453537	0.321482	0.00195799
YDR144C_534	4	343.718	0.200424	0.4891	0.103936	0.0453537	0.321482	0.00195799
YDR144C_535	4	343.718	0.200424	0.4891	0.103936	0.0453537	0.321482	0.00195799
c4.loc344	4	344	0.204831	0.484218	0.1012	0.0478401	0.334342	0.00253358
c4.loc345	4	345	0.22021	0.464542	0.0911503	0.0571606	0.381388	0.00522413
c4.loc346	4	346	0.234998	0.441097	0.0806268	0.0672235	0.430323	0.00897794
c4.loc347	4	347	0.248705	0.414198	0.0698897	0.0778086	0.479911	0.0137796
c4.loc348	4	348	0.260869	0.38441	0.0592368	0.0886418	0.528754	0.0195397
c4.loc349	4	349	0.271098	0.352509	0.0489762	0.0994187	0.575432	0.0260999
c4.loc350	4	350	0.279118	0.319415	0.0393947	0.109835	0.618641	0.0332525
c4.loc351	4	351	0.284799	0.286092	0.0307294	0.119618	0.657329	0.0407661
c4.loc352	4	352	0.288159	0.253454	0.0231467	0.12855	0.690785	0.0484121
YDR164C_536	4	352.759	0.289246	0.229585	0.0181632	0.134678	0.712496	0.0541872
c4.loc353	4	353	0.282811	0.226369	0.016105	0.133261	0.691648	0.0512143
c4.loc354	4	354	0.252887	0.210079	0.00866579	0.125585	0.598658	0.0392913
c4.loc355	4	355	0.218813	0.189556	0.00333738	0.115243	0.498607	0.0282864
c4.loc356	4	356	0.183017	0.166267	0.000495745	0.102975	0.398622	0.0187672
gDR10_537	4	356.193	0.176076	0.161567	0.00023874	0.100446	0.379782	0.0171282
c4.loc357	4	357	0.141753	0.130188	0.000832083	0.0784368	0.283517	0.00457857
c4.loc358	4	358	0.101341	0.0932092	0.00206214	0.0532513	0.177637	0.000155144
c4.loc359	4	359	0.0659273	0.0607674	0.00376892	0.0320447	0.0936884	0.00852706
NDR055C_538	4	359.623	0.047337	0.0437159	0.00501838	0.0213976	0.0545848	0.019904
c4.loc360	4	360	0.0428086	0.0413438	0.00174118	0.0335131	0.0610918	0.0184102
YDR178W_539	4	360.457	0.0369107	0.0378447	3.71824e-05	0.0510601	0.0682942	0.0166817
YDR180W_540	4	360.457	0.0369107	0.0378447	3.71824e-05	0.0510601	0.0682942	0.0166817
c4.loc361	4	361	0.0333986	0.0378838	1.7942e-06	0.0497298	0.0687922	0.0192868
c4.loc362	4	362	0.0270979	0.03793	6.14255e-05	0.0471763	0.0697043	0.0248389
c4.loc363	4	363	0.0210787	0.0379367	0.000310334	0.0444769	0.0706046	0.0315164
c4.loc364	4	364	0.0154823	0.0378958	0.000784333	0.0416385	0.0714784	0.0394677
c4.loc365	4	365	0.0104693	0.0377982	0.00152158	0.0386724	0.0723083	0.0488389
c4.loc366	4	366	0.00621798	0.0376348	0.0025616	0.0355949	0.0730748	0.0597714
c4.loc367	4	367	0.00292102	0.0373959	0.00394396	0.0324282	0.0737563	0.0724027
c4.loc368	4	368	0.000780449	0.0370724	0.0057065	0.0292002	0.0743295	0.0868234
c4.loc369	4	369	3.51247e-07	0.0366558	0.00788324	0.0259449	0.0747703	0.103102
c4.loc370	4	370	0.000777646	0.0361388	0.010502	0.022702	0.0750548	0.121275
c4.loc371	4	371	0.00329127	0.0355162	0.0135817	0.0195159	0.07516	0.141271
c4.loc372	4	372	0.00769038	0.034785	0.0171305	0.0164343	0.0750659	0.162993
c4.loc373	4	373	0.0140826	0.0339452	0.0211432	0.0135063	0.0747563	0.186283
c4.loc374	4	374	0.0225236	0.0330001	0.0256	0.0107806	0.0742202	0.210869
c4.loc375	4	375	0.0330091	0.0319565	0.0304667	0.00830203	0.0734529	0.236474
c4.loc376	4	376	0.0454714	0.0308244	0.0356945	0.00610992	0.072457	0.262772
c4.loc377	4	377	0.0597791	0.029617	0.0412224	0.0042354	0.0712419	0.289419
c4.loc378	4	378	0.0757435	0.0283497	0.04698	0.00269984	0.0698241	0.316077
c4.loc379	4	379	0.0931275	0.0270395	0.0528908	0.00151389	0.068226	0.342427
c4.loc380	4	380	0.111659	0.0257043	0.0588761	0.000677303	0.0664747	0.368181
c4.loc381	4	381	0.131047	0.0243617	0.0648593	0.000179568	0.0646003	0.393082
c4.loc382	4	382	0.150993	0.0230283	0.0707686	1.24562e-06	0.0626347	0.416969
c4.loc383	4	383	0.171211	0.0217192	0.0765403	0.000115736	0.0606094	0.439672
c4.loc384	4	384	0.191433	0.0204474	0.0821206	0.000491313	0.0585546	0.461088
c4.loc385	4	385	0.211421	0.0192234	0.0874661	0.00109318	0.0564978	0.481149
c4.loc386	4	386	0.230972	0.0180554	0.0925445	0.00188538	0.0544632	0.499849
c4.loc387	4	387	0.24992	0.0169492	0.0973339	0.00283241	0.0524715	0.51718
c4.loc388	4	388	0.268134	0.0159085	0.101821	0.00390047	0.0505393	0.53317
c4.loc389	4	389	0.28552	0.0149351	0.106003	0.00505844	0.0486795	0.547872
c4.loc390	4	390	0.302013	0.014029	0.10988	0.00627837	0.0469016	0.561342
c4.loc391	4	391	0.317577	0.0131893	0.11346	0.00753585	0.0452121	0.573654
YDR192C_541	4	391.703	0.327989	0.0126357	0.115813	0.00843398	0.0440755	0.58168
c4.loc392	4	392	0.322394	0.0131085	0.0992452	0.00637985	0.0442562	0.571661
c4.loc393	4	393	0.301221	0.0146896	0.0516187	0.00148782	0.0445415	0.532437
c4.loc394	4	394	0.276702	0.0162175	0.0183994	1.6498e-05	0.0442922	0.484834
c4.loc395	4	395	0.249658	0.0176261	0.00178305	0.00222237	0.0434878	0.430125
c4.loc396	4	396	0.221164	0.0188572	0.0026034	0.00805094	0.0421558	0.370664
c4.loc397	4	397	0.192399	0.0198683	0.0201943	0.0171399	0.040368	0.309782
YDR206W_542	4	397.965	0.165415	0.020616	0.0512387	0.0284466	0.0383065	0.25315
gDR11_543	4	397.965	0.165415	0.020616	0.0512387	0.0284466	0.0383065	0.25315
c4.loc398	4	398	0.165334	0.0208232	0.0513119	0.0286735	0.0383068	0.25281
c4.loc399	4	399	0.162765	0.0273871	0.0534411	0.035749	0.038274	0.24261
c4.loc400	4	400	0.159698	0.0352422	0.055617	0.0439969	0.0381515	0.231533
c4.loc401	4	401	0.156092	0.0444941	0.0578131	0.0534954	0.0379253	0.219593
c4.loc402	4	402	0.151916	0.0552239	0.0599976	0.0642975	0.037582	0.206823
c4.loc403	4	403	0.147154	0.0674783	0.0621339	0.0764229	0.0371097	0.193293
c4.loc404	4	404	0.141804	0.0812594	0.0641814	0.0898499	0.0364993	0.179106
c4.loc405	4	405	0.135887	0.0965166	0.0660978	0.104508	0.0357451	0.1644
c4.loc406	4	406	0.129447	0.113141	0.0678408	0.120278	0.0348462	0.149359
c4.loc407	4	407	0.122547	0.130966	0.0693706	0.136985	0.0338066	0.134175
c4.loc408	4	408	0.115274	0.14977	0.0706532	0.154414	0.032636	0.11908
c4.loc409	4	409	0.107732	0.169283	0.0716621	0.172312	0.0313491	0.104316
c4.loc410	4	410	0.100036	0.189211	0.0723808	0.190406	0.0299653	0.0901092
c4.loc411	4	411	0.0923056	0.209241	0.0728032	0.208416	0.0285073	0.0766954
c4.loc412	4	412	0.0846583	0.229068	0.0729344	0.226075	0.0269999	0.0642504
c4.loc413	4	413	0.0772029	0.248411	0.0727892	0.24314	0.0254683	0.0529161
c4.loc414	4	414	0.0700339	0.267022	0.0723909	0.259408	0.0239368	0.0427856
c4.loc415	4	415	0.063228	0.284702	0.0717689	0.274719	0.0224275	0.0338987
c4.loc416	4	416	0.0568422	0.301301	0.0709565	0.288958	0.0209594	0.0262591
c4.loc417	4	417	0.0509141	0.31672	0.0699888	0.30206	0.0195481	0.0198164
c4.loc418	4	418	0.0454632	0.330907	0.0689002	0.313998	0.0182052	0.0144972
c4.loc419	4	419	0.0404932	0.34385	0.0677234	0.324782	0.016939	0.0102068
YDR231C_544	4	419.299	0.0390903	0.347506	0.0673565	0.327807	0.0165737	0.00910092
YDR232W_545	4	419.299	0.0390903	0.347506	0.0673565	0.327807	0.0165737	0.00910092
c4.loc420	4	420	0.0412823	0.234919	0.106978	0.317212	0.0226363	0.0093445
YDR233C_546	4	420.98	0.0428148	0.108048	0.172456	0.290864	0.0316618	0.00914687
c4.loc421	4	421	0.041392	0.109287	0.173971	0.292563	0.0308539	0.00830767
YDR233C_547	4	421.814	0.00375841	0.160412	0.233522	0.354189	0.00660999	0.00917943
c4.loc422	4	422	0.00344655	0.167842	0.236995	0.363235	0.00770517	0.00970924
c4.loc423	4	423	0.0019653	0.210201	0.254857	0.412206	0.0150982	0.0127936
c4.loc424	4	424	0.00085515	0.256323	0.271031	0.46112	0.0250967	0.0162639
c4.loc425	4	425	0.000188058	0.304695	0.284755	0.508063	0.0375104	0.0200201
c4.loc426	4	426	3.77751e-06	0.353517	0.29542	0.551155	0.0519351	0.0239329
c4.loc427	4	427	0.000302909	0.400933	0.302663	0.588815	0.0677975	0.0278587
c4.loc428	4	428	0.0010476	0.445275	0.306407	0.619957	0.0844339	0.0316574
YDR235W_548	4	428.428	0.00148946	0.463093	0.306982	0.631221	0.0916717	0.0332236
c4.loc429	4	429	0.00291442	0.481337	0.270838	0.625786	0.10112	0.0418714
c4.loc430	4	430	0.0066291	0.511322	0.209872	0.611533	0.118439	0.0595998
c4.loc431	4	431	0.0119337	0.537936	0.15348	0.591101	0.136428	0.0802876
c4.loc432	4	432	0.0187529	0.560028	0.103922	0.564778	0.154512	0.103069
c4.loc433	4	433	0.0268941	0.576722	0.0630763	0.533306	0.172074	0.126784
c4.loc434	4	434	0.0360663	0.587529	0.0322003	0.49781	0.188532	0.150177
c4.loc435	4	435	0.0459164	0.592397	0.0117892	0.459658	0.203404	0.172111
c4.loc436	4	436	0.056074	0.59169	0.00158037	0.420288	0.216357	0.19171
YDR251W_549	4	436.062	0.0567085	0.591476	0.00126452	0.417828	0.217095	0.192839
YDR251W_550	4	436.062	0.0567085	0.591476	0.00126452	0.417828	0.217095	0.192839
YDR252W_551	4	436.896	0.0103667	0.422951	0.00809995	0.275549	0.16445	0.0861104
c4.loc437	4	437	0.00880559	0.409946	0.00782795	0.270803	0.156718	0.0821251
c4.loc438	4	438	0.000255945	0.286531	0.00528593	0.221009	0.0888859	0.0479728
YDR252W_552	4	438.579	0.000853685	0.219833	0.0039448	0.190137	0.0568433	0.0319392
c4.loc439	4	439	0.000681333	0.2167	0.00313118	0.160996	0.054774	0.0358382
c4.loc440	4	440	0.000335325	0.203181	0.00150914	0.0977293	0.0484932	0.04333
YDR259C_553	4	440.377	0.000233271	0.196056	0.00103565	0.077002	0.0457179	0.0452407
c4.loc441	4	441	0.000145106	0.205417	0.00164429	0.0810823	0.05477	0.0448292
c4.loc442	4	442	4.42784e-05	0.220651	0.00295854	0.0877774	0.071397	0.0440396
c4.loc443	4	443	1.02789e-06	0.235946	0.00471827	0.0945744	0.0906686	0.0430838
c4.loc444	4	444	2.32975e-05	0.25097	0.0069385	0.101335	0.112478	0.0419614
c4.loc445	4	445	0.000116811	0.265365	0.00961364	0.107905	0.136583	0.0406781
c4.loc446	4	446	0.00028429	0.278768	0.012715	0.114127	0.162603	0.0392451
c4.loc447	4	447	0.000524932	0.290847	0.016191	0.11985	0.19004	0.0376799
c4.loc448	4	448	0.000834276	0.301324	0.01997	0.124944	0.218312	0.0360045
c4.loc449	4	449	0.0012045	0.310002	0.0239655	0.129311	0.246797	0.034245
c4.loc450	4	450	0.00162513	0.316776	0.0280838	0.13289	0.274886	0.0324296
c4.loc451	4	451	0.00208402	0.321639	0.0322315	0.135662	0.302027	0.0305872
c4.loc452	4	452	0.00256837	0.324667	0.0363223	0.137645	0.327758	0.0287457
c4.loc453	4	453	0.00306581	0.32601	0.0402821	0.138889	0.351734	0.0269307
NDR107W_554	4	453.445	0.00328969	0.326115	0.0419962	0.139226	0.361834	0.0261328
c4.loc454	4	454	0.0112356	0.373637	0.0610123	0.164404	0.371431	0.0479895
c4.loc455	4	455	0.0377194	0.462168	0.103706	0.212843	0.383081	0.103846
c4.loc456	4	456	0.0789324	0.549874	0.155321	0.262798	0.386635	0.176928
YDR290W_555	4	456.994	0.131604	0.630555	0.211984	0.310688	0.382033	0.259882
c4.loc457	4	457	0.131594	0.630545	0.211984	0.310638	0.382027	0.259869
c4.loc458	4	458	0.129713	0.628424	0.211899	0.301445	0.380916	0.257503
c4.loc459	4	459	0.127652	0.625878	0.211714	0.291599	0.37956	0.254875
c4.loc460	4	460	0.125397	0.62284	0.211411	0.281078	0.377918	0.251965
c4.loc461	4	461	0.122932	0.619236	0.210964	0.269864	0.375946	0.248739
c4.loc462	4	462	0.120243	0.614987	0.210348	0.25795	0.373596	0.245181
c4.loc463	4	463	0.117314	0.610005	0.209534	0.245334	0.370814	0.241255
c4.loc464	4	464	0.114134	0.604197	0.208488	0.232031	0.367545	0.236937
c4.loc465	4	465	0.11069	0.597468	0.207178	0.21807	0.363728	0.232223
c4.loc466	4	466	0.106973	0.589718	0.205566	0.203496	0.359305	0.227067
c4.loc467	4	467	0.102979	0.580853	0.203615	0.188377	0.354215	0.22146
c4.loc468	4	468	0.0987082	0.57078	0.20129	0.172805	0.3484	0.215423
c4.loc469	4	469	0.0941655	0.559419	0.198554	0.156895	0.341811	0.208908
c4.loc470	4	470	0.0893639	0.546705	0.195377	0.14079	0.334404	0.20194
c4.loc471	4	471	0.0843238	0.532594	0.191731	0.124655	0.326151	0.194533
c4.loc472	4	472	0.0790743	0.517072	0.1876	0.108682	0.317038	0.186754
c4.loc473	4	473	0.073653	0.500155	0.182974	0.0930796	0.307071	0.178571
c4.loc474	4	474	0.068106	0.481901	0.177858	0.0780691	0.296281	0.170062
c4.loc475	4	475	0.062487	0.462404	0.172268	0.0638765	0.284722	0.161285
c4.loc476	4	476	0.0568554	0.441802	0.166235	0.0507222	0.272472	0.152308
c4.loc477	4	477	0.0512747	0.420271	0.159805	0.0388106	0.259635	0.143205
c4.loc478	4	478	0.0458096	0.39802	0.153036	0.02832	0.246334	0.134054
c4.loc479	4	479	0.0405229	0.375286	0.145997	0.0193924	0.232709	0.124937
c4.loc480	4	480	0.0354733	0.352318	0.138766	0.0121272	0.218911	0.115934
c4.loc481	4	481	0.030712	0.329373	0.131425	0.00657627	0.205094	0.107122
c4.loc482	4	482	0.0262812	0.306698	0.124059	0.00274259	0.191408	0.0985315
c4.loc483	4	483	0.0222125	0.284527	0.116747	0.000582772	0.177995	0.0903147
c4.loc484	4	484	0.0185261	0.263064	0.109566	1.16997e-05	0.164982	0.0824737
c4.loc485	4	485	0.0152313	0.242484	0.10258	0.000909779	0.152476	0.0750501
c4.loc486	4	486	0.0123269	0.222923	0.0958479	0.00313138	0.140564	0.0680417
c4.loc487	4	487	0.00980282	0.204484	0.0894133	0.00651378	0.12931	0.0615455
c4.loc488	4	488	0.00764149	0.18723	0.0833101	0.0108857	0.118756	0.0555225
c4.loc489	4	489	0.00581973	0.171195	0.0775609	0.016075	0.108926	0.049973
c4.loc490	4	490	0.00431047	0.156381	0.0721784	0.021915	0.099825	0.0448743
c4.loc491	4	491	0.00308431	0.142769	0.0671663	0.0282493	0.0914435	0.0402497
c4.loc492	4	492	0.00211097	0.130318	0.0625211	0.0349351	0.0837605	0.0360531
c4.loc493	4	493	0.00136037	0.118977	0.0582336	0.0418451	0.0767458	0.0322526
c4.loc494	4	494	0.000803509	0.10868	0.0542899	0.0488686	0.0703632	0.0288463
c4.loc495	4	495	0.000413108	0.0993596	0.0506731	0.0559114	0.0645723	0.0257888
c4.loc496	4	496	0.000163988	0.0909418	0.0473643	0.062895	0.0593305	0.023049
c4.loc497	4	497	3.33064e-05	0.0833541	0.044343	0.0697553	0.0545947	0.0206114
c4.loc498	4	498	6.37521e-07	0.0765247	0.0415888	0.0764416	0.0503225	0.018439
c4.loc499	4	499	4.79477e-05	0.0703848	0.0390811	0.0829148	0.0464726	0.0165074
c4.loc500	4	500	0.000159495	0.0648689	0.0367999	0.0891459	0.0430062	0.0147928
NDR111W_556	4	500.086	0.000171797	0.0644157	0.0366112	0.0896768	0.042721	0.0146528
c4.loc501	4	501	0.00564573	0.0437822	0.0400068	0.121934	0.021257	0.00493756
c4.loc502	4	502	0.0203551	0.0246782	0.042785	0.159473	0.00584785	0.000156664
YDR318W_557	4	502.705	0.0355567	0.0142466	0.0440301	0.185677	0.000753216	0.000768932
YDR319C_558	4	502.705	0.0355567	0.0142466	0.0440301	0.185677	0.000753216	0.000768932
c4.loc503	4	503	0.033289	0.0113724	0.0260234	0.194282	0.00216806	0.00117958
c4.loc504	4	504	0.0252747	0.00383246	3.18156e-05	0.21867	0.0122535	0.00319458
NDR129W_559	4	504.389	0.0221457	0.00194058	0.00501065	0.225773	0.0182345	0.00423837
YDR321W_560	4	504.389	0.0221457	0.00194058	0.00501065	0.225773	0.0182345	0.00423837
c4.loc505	4	505	0.0198286	0.00304749	0.00313724	0.251689	0.0155294	0.00451306
c4.loc506	4	506	0.0160818	0.00543259	0.000959649	0.296166	0.0113684	0.00496946
c4.loc507	4	507	0.012496	0.00851938	2.63591e-05	0.342203	0.00767417	0.00542943
c4.loc508	4	508	0.00921017	0.012237	0.00044316	0.388226	0.00460727	0.00588467
c4.loc509	4	509	0.00634601	0.0164624	0.00221592	0.432595	0.00228671	0.00632689
c4.loc510	4	510	0.00399253	0.0210351	0.00524753	0.473803	0.000774062	0.0067484
c4.loc511	4	511	0.00219633	0.0257776	0.00935373	0.51066	6.81818e-05	0.00714259
YDR335W_561	4	511.514	0.00148893	0.0282383	0.0118192	0.527734	2.4858e-06	0.00733389
c4.loc512	4	512	0.000887016	0.0415016	0.0142994	0.544857	0.000363208	0.00466846
c4.loc513	4	513	0.000124371	0.0761961	0.0198913	0.570411	0.00305643	0.000956757
c4.loc514	4	514	5.81229e-05	0.118806	0.0257984	0.58117	0.00823986	4.90818e-05
NDR132C_562	4	514.303	0.000175985	0.13285	0.0275913	0.581406	0.0102494	0.000335004
c4.loc515	4	515	0.000128118	0.137127	0.028055	0.563831	0.0106524	0.000905117
c4.loc516	4	516	7.05241e-05	0.142636	0.0285567	0.534582	0.0111893	0.00222961
c4.loc517	4	517	2.86268e-05	0.147202	0.0288353	0.500849	0.0116599	0.00416815
c4.loc518	4	518	4.92825e-06	0.15061	0.0288649	0.463321	0.0120446	0.00672129
c4.loc519	4	519	8.90376e-07	0.152711	0.0286346	0.422986	0.0123281	0.00987094
c4.loc520	4	520	1.67103e-05	0.153435	0.0281502	0.381046	0.0125016	0.0135808
c4.loc521	4	521	5.1292e-05	0.152806	0.0274341	0.338786	0.0125634	0.017798
c4.loc522	4	522	0.000102421	0.150929	0.0265219	0.297437	0.0125191	0.0224565
YDR351W_563	4	522.854	0.000157006	0.148463	0.0256196	0.263613	0.0124055	0.0267324
c4.loc523	4	523	0.000438878	0.147369	0.0283723	0.271459	0.0135406	0.025413
c4.loc524	4	524	0.0062092	0.138341	0.0507102	0.325255	0.0225075	0.0172459
c4.loc525	4	525	0.0186589	0.126827	0.0786302	0.377654	0.0333486	0.0105635
c4.loc526	4	526	0.0370368	0.113536	0.110416	0.425392	0.0453963	0.00548975
YDR354W_564	4	526.577	0.04983	0.105382	0.129748	0.449848	0.0526107	0.00331187
YDR356W_565	4	526.577	0.04983	0.105382	0.129748	0.449848	0.0526107	0.00331187
c4.loc527	4	527	0.0611735	0.0936198	0.146232	0.469134	0.0713189	0.00154475
c4.loc528	4	528	0.0901	0.0660238	0.183631	0.500256	0.12363	2.18963e-05
YDR367W_566	4	528.261	0.0978747	0.059122	0.192686	0.50474	0.138679	0.000260592
c4.loc529	4	529	0.0877758	0.0650616	0.146665	0.475843	0.114186	0.000267129
c4.loc530	4	530	0.073698	0.072969	0.0917412	0.431712	0.0829391	0.000274763
c4.loc531	4	531	0.0596821	0.0803982	0.0480452	0.383192	0.0552778	0.000280821
c4.loc532	4	532	0.0463758	0.0869932	0.0179157	0.332392	0.0325806	0.000285151
c4.loc533	4	533	0.0343607	0.0924767	0.0023968	0.281647	0.015754	0.000287684
YDR383C_567	4	533.697	0.0269635	0.0955605	8.21997e-05	0.247386	0.00766673	0.000288396
YDR383C_568	4	533.697	0.0269635	0.0955605	8.21998e-05	0.247386	0.00766673	0.000288396
c4.loc534	4	534	0.0268266	0.0975366	0.000137882	0.244202	0.00787601	0.000206361
c4.loc535	4	535	0.0263107	0.104201	0.000433642	0.233056	0.0085918	2.92912e-05
c4.loc536	4	536	0.0256863	0.11109	0.000920768	0.220852	0.00934848	1.66927e-05
c4.loc537	4	537	0.0249479	0.118115	0.00162011	0.207645	0.0101387	0.000198218
c4.loc538	4	538	0.0240935	0.125165	0.00254772	0.19354	0.0109527	0.000599997
c4.loc539	4	539	0.0231252	0.132116	0.00371285	0.17869	0.0117783	0.00124181
c4.loc540	4	540	0.0220503	0.138832	0.00511621	0.163296	0.0126017	0.0021425
c4.loc541	4	541	0.0208808	0.145177	0.00674879	0.147599	0.0134079	0.00329358
c4.loc542	4	542	0.0196335	0.151019	0.00859146	0.131866	0.0141816	0.00468632
c4.loc543	4	543	0.0183289	0.156245	0.0106157	0.116378	0.0149084	0.00629619
c4.loc544	4	544	0.0169904	0.160765	0.0127852	0.101404	0.0155756	0.00808774
c4.loc545	4	545	0.015642	0.16452	0.0150584	0.0871926	0.0161734	0.0100174
c4.loc546	4	546	0.0143072	0.167484	0.0173912	0.0739475	0.016695	0.0120372
c4.loc547	4	547	0.0130076	0.169662	0.0197402	0.0618233	0.0171369	0.0140988
c4.loc548	4	548	0.0117615	0.17109	0.0220652	0.0509189	0.0174991	0.0161572
c4.loc549	4	549	0.0105831	0.171826	0.0243311	0.0412792	0.0177844	0.0181733
c4.loc550	4	550	0.00948293	0.171943	0.0265093	0.0328999	0.0179977	0.0201156
c4.loc551	4	551	0.00846715	0.171527	0.028578	0.025737	0.0181457	0.0219606
YDR401W_569	4	551.035	0.0084329	0.171504	0.0286487	0.0255056	0.0181498	0.0220237
c4.loc552	4	552	0.00980684	0.177136	0.0240729	0.0386289	0.0433324	0.0128425
YDR405W_570	4	552.964	0.0109306	0.17678	0.0191499	0.0529367	0.0773739	0.00595755
c4.loc553	4	553	0.010955	0.176946	0.0191151	0.0524931	0.077825	0.00594772
c4.loc554	4	554	0.011611	0.18091	0.0180552	0.0404501	0.0908329	0.0056277
c4.loc555	4	555	0.0122031	0.183408	0.0168294	0.0293028	0.104497	0.00521816
c4.loc556	4	556	0.0127054	0.184218	0.0154627	0.0195092	0.118423	0.00472862
c4.loc557	4	557	0.0130961	0.183218	0.0139928	0.0114711	0.132162	0.00417957
c4.loc558	4	558	0.0133607	0.180412	0.0124662	0.00548129	0.145259	0.00359918
c4.loc559	4	559	0.0134933	0.175932	0.0109336	0.00168681	0.157306	0.00301842
c4.loc560	4	560	0.0134977	0.170015	0.00944336	7.70962e-05	0.167988	0.00246619
YDR409W_571	4	560.889	0.0134031	0.163794	0.0081862	0.000360431	0.176184	0.00201724
c4.loc561	4	561	0.0134707	0.161271	0.00802681	0.000378164	0.173234	0.00184596
c4.loc562	4	562	0.0140736	0.138649	0.00661771	0.000560631	0.146907	0.000619632
c4.loc563	4	563	0.0146659	0.116209	0.0052595	0.000788549	0.121042	3.24802e-05
c4.loc564	4	564	0.0152342	0.0944206	0.00398677	0.00106434	0.096219	0.000210456
c4.loc565	4	565	0.0157642	0.0738018	0.00283593	0.0013888	0.073067	0.00126454
c4.loc566	4	566	0.0162413	0.0548877	0.00184293	0.0017607	0.0522253	0.00328306
c4.loc567	4	567	0.0166515	0.0381947	0.00104055	0.0021766	0.0342986	0.00630396
c4.loc568	4	568	0.016983	0.0241795	0.000455544	0.0026308	0.019808	0.0103193
c4.loc569	4	569	0.0172268	0.0132009	0.000106192	0.0031156	0.00914503	0.0152639
c4.loc570	4	570	0.0173776	0.00548805	5.39043e-07	0.00362176	0.00253721	0.0210218
c4.loc571	4	571	0.0174345	0.00112332	0.00013574	0.00413918	2.99425e-05	0.027437
c4.loc572	4	572	0.0174006	4.04603e-05	0.000498576	0.00465762	0.00148867	0.0343309
c4.loc573	4	573	0.0172825	0.0020386	0.00106702	0.00516743	0.00661952	0.0415194
c4.loc574	4	574	0.0170899	0.00680863	0.00181258	0.00566014	0.0150043	0.0488286
c4.loc575	4	575	0.0168343	0.0139667	0.0027029	0.00612889	0.0261431	0.0561058
c4.loc576	4	576	0.0165279	0.0230892	0.00370443	0.00656856	0.0394976	0.0632246
gDR13_572	4	576.061	0.0165076	0.023708	0.00376926	0.0065947	0.0403837	0.0636571
c4.loc577	4	577	0.0304579	0.0274439	0.00451282	0.000266648	0.0222641	0.0652507
YDR423C_573	4	577.953	0.0475419	0.0304854	0.0051635	0.00245565	0.00889194	0.0665648
c4.loc578	4	578	0.0479647	0.031656	0.00514717	0.00277279	0.00824542	0.0675064
c4.loc579	4	579	0.0570671	0.0618974	0.00475523	0.0142571	0.000224351	0.0879865
c4.loc580	4	580	0.0661237	0.102029	0.0042849	0.0349595	0.00399031	0.10673
c4.loc581	4	581	0.0745899	0.150185	0.00376009	0.0641412	0.0199574	0.119686
c4.loc582	4	582	0.0819795	0.203468	0.00321199	0.100004	0.0470544	0.124814
YDR425W_574	4	582.271	0.0837601	0.218454	0.00306274	0.11063	0.056096	0.124902
c4.loc583	4	583	0.0638029	0.233925	0.00356973	0.0813237	0.0414916	0.119766
c4.loc584	4	584	0.0398205	0.25528	0.00433163	0.0470727	0.0243402	0.112472
c4.loc585	4	585	0.0207094	0.276327	0.00516133	0.0211869	0.0112535	0.104937
c4.loc586	4	586	0.00745679	0.296435	0.00604118	0.00516333	0.00297339	0.0972456
c4.loc587	4	587	0.000767823	0.314977	0.00694887	9.47094e-06	4.38885e-06	0.0894908
c4.loc588	4	588	0.00096844	0.331398	0.00785935	0.00609781	0.00254123	0.0817696
c4.loc589	4	589	0.00796051	0.34527	0.00874728	0.0231081	0.0104394	0.0741782
c4.loc590	4	590	0.02124	0.356333	0.00958957	0.0500731	0.0232365	0.0668073
c4.loc591	4	591	0.039973	0.36451	0.0103675	0.0855155	0.0402179	0.0597385
c4.loc592	4	592	0.0631096	0.369895	0.0110677	0.127641	0.0605113	0.0530405
YDR441C_575	4	592.311	0.0710842	0.37104	0.0112699	0.141913	0.0674035	0.0510272
YDR441C_576	4	592.311	0.0710842	0.37104	0.0112699	0.141913	0.0674035	0.0510272
c4.loc593	4	593	0.0700185	0.367156	0.0159612	0.151022	0.0551436	0.0575977
c4.loc594	4	594	0.068109	0.359661	0.0244682	0.164539	0.0387907	0.0679615
c4.loc595	4	595	0.0657539	0.349844	0.0350684	0.178205	0.0246375	0.0792525
c4.loc596	4	596	0.0629604	0.337684	0.0477401	0.191706	0.013273	0.0913306
c4.loc597	4	597	0.0597597	0.323279	0.0623482	0.204702	0.00520426	0.104008
c4.loc598	4	598	0.0562074	0.306858	0.0786432	0.216853	0.000800237	0.11706
c4.loc599	4	599	0.0523805	0.288769	0.0962734	0.227848	0.000248667	0.13024
c4.loc600	4	600	0.0483713	0.26945	0.114813	0.237438	0.00353334	0.143297
c4.loc601	4	601	0.0442792	0.249393	0.1338	0.245452	0.0104378	0.155997
c4.loc602	4	602	0.0402022	0.2291	0.152776	0.25181	0.0205741	0.168133
c4.loc603	4	603	0.0362288	0.20904	0.171324	0.256519	0.0334302	0.179535
c4.loc604	4	604	0.0324328	0.189616	0.189092	0.259663	0.0484252	0.190078
YDR470C_577	4	604.415	0.0309156	0.181781	0.196207	0.260544	0.0551698	0.1942
c4.loc605	4	605	0.0481582	0.141919	0.249959	0.264398	0.0569252	0.168735
c4.loc606	4	606	0.0851798	0.0821212	0.350392	0.264508	0.0585731	0.128066
YDR474C_578	4	606.962	0.127105	0.0386457	0.45005	0.256958	0.0584454	0.0931212
c4.loc607	4	607	0.124024	0.0408883	0.446494	0.252288	0.0592217	0.0949001
YDR475C_579	4	607.798	0.0651265	0.100676	0.362185	0.157653	0.0746264	0.134226
c4.loc608	4	608	0.0635148	0.106326	0.353085	0.15331	0.0778062	0.135641
c4.loc609	4	609	0.0551645	0.135762	0.306013	0.131078	0.093889	0.141103
c4.loc610	4	610	0.046385	0.166977	0.256657	0.108147	0.110147	0.14366
c4.loc611	4	611	0.0376396	0.198334	0.207626	0.085744	0.125702	0.142977
c4.loc612	4	612	0.0293897	0.228172	0.161501	0.0650376	0.139749	0.139142
YDR481C_580	4	612.27	0.0272809	0.235843	0.149734	0.0598196	0.143231	0.137608
c4.loc613	4	613	0.0253094	0.240972	0.137163	0.0499666	0.144501	0.144573
c4.loc614	4	614	0.0225645	0.248106	0.119835	0.037267	0.146133	0.154681
c4.loc615	4	615	0.0197891	0.25531	0.102548	0.0257827	0.147598	0.165433
c4.loc616	4	616	0.0170184	0.262492	0.0855634	0.0159051	0.148846	0.176772
c4.loc617	4	617	0.0142941	0.269541	0.0691822	0.00805262	0.149822	0.188609
c4.loc618	4	618	0.0116633	0.276334	0.053739	0.0026553	0.150467	0.200823
c4.loc619	4	619	0.00917764	0.282735	0.0395907	0.000135519	0.150728	0.213265
c4.loc620	4	620	0.00689117	0.288603	0.0271029	0.000883934	0.150553	0.225758
c4.loc621	4	621	0.00485792	0.293796	0.0166309	0.00523292	0.149897	0.238109
c4.loc622	4	622	0.003129	0.298183	0.00849908	0.0134298	0.148731	0.250124
c4.loc623	4	623	0.00174933	0.301647	0.00297904	0.0256127	0.147036	0.261585
c4.loc624	4	624	0.000754619	0.304095	0.000269829	0.041793	0.144812	0.272311
c4.loc625	4	625	0.000168789	0.305468	0.000482016	0.0618463	0.142076	0.282139
c4.loc626	4	626	2.21231e-06	0.30574	0.00362847	0.0855142	0.138865	0.290937
c4.loc627	4	627	0.000251056	0.304924	0.0096229	0.112417	0.135229	0.298613
c4.loc628	4	628	0.000897775	0.303068	0.0182865	0.142079	0.131232	0.305112
c4.loc629	4	629	0.00191268	0.300251	0.0293618	0.173953	0.126947	0.310417
c4.loc630	4	630	0.00325635	0.296579	0.0425315	0.207459	0.122452	0.314564
c4.loc631	4	631	0.00488255	0.292175	0.0574401	0.242013	0.117824	0.3176
c4.loc632	4	632	0.00674125	0.28717	0.073716	0.277058	0.113137	0.319605
c4.loc633	4	633	0.00878154	0.281699	0.0909906	0.312084	0.108459	0.320675
c4.loc634	4	634	0.0109541	0.275892	0.108915	0.346646	0.103847	0.320924
c4.loc635	4	635	0.0132129	0.269868	0.127172	0.380373	0.0993522	0.320464
c4.loc636	4	636	0.0155167	0.263736	0.145484	0.412966	0.0950118	0.319407
c4.loc637	4	637	0.01783	0.257589	0.163613	0.444201	0.0908558	0.317864
YDR496C_581	4	637.36	0.0186633	0.255376	0.17009	0.455137	0.0894015	0.317205
YDR497C_582	4	637.36	0.0186633	0.255376	0.17009	0.455137	0.0894015	0.317205
YDR497C_583	4	637.36	0.0186633	0.255376	0.17009	0.455137	0.0894015	0.317205
c4.loc638	4	638	0.0182571	0.270952	0.16485	0.469561	0.0895961	0.324114
c4.loc639	4	639	0.0171715	0.289243	0.152687	0.480551	0.0876286	0.317146
YDR503C_584	4	639.903	0.0157915	0.298284	0.138347	0.477739	0.0836125	0.290656
YDR503C_585	4	639.903	0.0157915	0.298284	0.138347	0.477739	0.0836125	0.290656
c4.loc640	4	640	0.0169008	0.30586	0.139883	0.473837	0.0798965	0.30025
YDR505C_586	4	640.736	0.0258095	0.356077	0.147484	0.431898	0.0528277	0.370707
c4.loc641	4	641	0.0314834	0.353084	0.144099	0.426506	0.0602506	0.396132
c4.loc642	4	642	0.0577574	0.336783	0.129547	0.400242	0.0920575	0.4915
c4.loc643	4	643	0.0907046	0.313109	0.112792	0.365597	0.128538	0.579341
c4.loc644	4	644	0.127954	0.283776	0.0950359	0.325069	0.167079	0.652104
YDR509W_587	4	644.157	0.13404	0.278783	0.092227	0.31834	0.173165	0.661883
YDR513W_588	4	644.991	0.153215	0.270132	0.200908	0.363203	0.174121	0.640338
YDR513W_589	4	644.991	0.153215	0.270132	0.200908	0.363203	0.174121	0.640338
YDR514C_590	4	644.991	0.153215	0.270132	0.200908	0.363203	0.174121	0.640338
c4.loc645	4	645	0.152511	0.269533	0.201756	0.362685	0.173438	0.639482
c4.loc646	4	646	0.0816895	0.201566	0.301361	0.299615	0.102681	0.539209
YDR515W_591	4	646.674	0.0446207	0.156458	0.37106	0.253034	0.0631403	0.465414
YDR515W_592	4	646.674	0.0446207	0.156458	0.37106	0.253034	0.0631403	0.465414
YDR515W_593	4	646.674	0.0446207	0.156458	0.37106	0.253034	0.0631403	0.465414
YDR515W_594	4	646.674	0.0446207	0.156458	0.37106	0.253034	0.0631403	0.465414
c4.loc647	4	647	0.0348892	0.131344	0.368364	0.238632	0.0484559	0.437222
c4.loc648	4	648	0.0118754	0.0651725	0.3491	0.190527	0.0147047	0.350446
YDR515W_595	4	648.357	0.00649203	0.0464833	0.338488	0.172622	0.00727162	0.31957
YDR515W_596	4	648.357	0.00649203	0.0464833	0.338488	0.172622	0.00727162	0.31957
c4.loc649	4	649	0.00581231	0.0545151	0.35298	0.155375	0.00604914	0.321321
c4.loc650	4	650	0.00476357	0.0682698	0.374183	0.128613	0.00428819	0.321344
c4.loc651	4	651	0.00375187	0.0833599	0.393091	0.102591	0.00275688	0.31772
c4.loc652	4	652	0.00281379	0.0993826	0.408899	0.0782343	0.00152362	0.310186
c4.loc653	4	653	0.00198298	0.115841	0.420973	0.0564086	0.000639877	0.298716
c4.loc654	4	654	0.00128612	0.132197	0.428935	0.0378153	0.000133152	0.283568
c4.loc655	4	655	0.000739826	0.147936	0.432699	0.0229119	3.97281e-06	0.265321
c4.loc656	4	656	0.000349435	0.162618	0.432473	0.011876	0.00022747	0.244849
YDR522C_597	4	656.419	0.000230752	0.168403	0.431282	0.00837276	0.00041681	0.235818
c4.loc657	4	657	0.0023916	0.175506	0.360171	0.0124164	0.000355871	0.233883
YDR524C_598	4	657.005	0.00241925	0.175527	0.359511	0.0124515	0.000355291	0.233868
c4.loc658	4	658	0.0145235	0.185748	0.408724	0.0252627	0.000394519	0.293151
c4.loc659	4	659	0.0370858	0.192811	0.454045	0.0424409	0.000428824	0.356092
c4.loc660	4	660	0.0689883	0.196116	0.492262	0.0629953	0.000455697	0.420395
c4.loc661	4	661	0.107965	0.195598	0.521321	0.0855609	0.00047378	0.484448
YDR526C_599	4	661.057	0.110349	0.195459	0.522683	0.0868813	0.00047454	0.488079
YDR526C_600	4	661.057	0.110349	0.195459	0.522683	0.0868813	0.000474541	0.488079
c4.loc662	4	662	0.0793882	0.18565	0.558589	0.0756819	0.0090069	0.486229
c4.loc663	4	663	0.0504149	0.172164	0.588953	0.0631856	0.0301075	0.471062
c4.loc664	4	664	0.0272092	0.156116	0.609328	0.0507212	0.0629858	0.444471
c4.loc665	4	665	0.0109901	0.138452	0.618722	0.0389908	0.105607	0.409409
YDR528W_601	4	665.371	0.00682821	0.131665	0.619437	0.0349254	0.12341	0.394808
c4.loc666	4	666	0.00109677	0.113401	0.658583	0.0328542	0.114509	0.321836
c4.loc667	4	667	0.00218989	0.0844336	0.706549	0.0288759	0.0982096	0.204797
YDR530C_602	4	667.916	0.0141022	0.059876	0.731977	0.0247554	0.0820394	0.110691
c4.loc668	4	668	0.0139826	0.0598482	0.726715	0.025015	0.0787281	0.109973
c4.loc669	4	669	0.0123677	0.0585235	0.653543	0.027792	0.0433559	0.0984194
c4.loc670	4	670	0.0104868	0.0554222	0.564839	0.02983	0.0174823	0.0821008
YDR531W_603	4	670.461	0.00957431	0.0534663	0.520796	0.0304723	0.00936777	0.0735936
c4.loc671	4	671	0.00726188	0.0599072	0.524479	0.0334615	0.00547724	0.0771598
c4.loc672	4	672	0.0036659	0.0713767	0.518846	0.0385691	0.000928711	0.0831232
c4.loc673	4	673	0.001238	0.081361	0.497534	0.0427255	0.000171706	0.0880752
NDR174C_604	4	673.005	0.00122922	0.0814052	0.497394	0.0427431	0.000177311	0.0880969
NDR174C_605	4	673.005	0.00122922	0.0814052	0.497394	0.0427431	0.000177311	0.0880969
NDR174C_606	4	673.005	0.00122922	0.0814052	0.497394	0.0427431	0.000177311	0.0880969
YDR534C_607	4	673.005	0.00122922	0.0814052	0.497394	0.0427431	0.000177311	0.0880969
YDR535C_608	4	673.839	0.000372303	0.0479552	0.410919	0.0506812	0.00940897	0.0754789
c4.loc674	4	674	0.000273839	0.0493931	0.408324	0.0575999	0.00665306	0.0768175
c4.loc675	4	675	5.00872e-07	0.0573391	0.381704	0.108238	0.000231856	0.0810939
YDR537C_609	4	675.52	9.41617e-05	0.0606292	0.361302	0.13868	0.0043013	0.0804132
YDR538W_610	4	675.52	9.41617e-05	0.0606292	0.361302	0.13868	0.0043013	0.0804132
c4.loc676	4	676	0.0039705	0.0428102	0.321342	0.120293	0.0178843	0.0429395
YDR544C_611	4	676.395	0.0150264	0.0298923	0.285576	0.104418	0.0357223	0.0194619
YEL074W_612	5	0	0.0350575	0.216525	0.042592	0.0450619	0.0878734	0.227088
gEL01_613	5	1e-06	0.0350575	0.216525	0.0425921	0.0450619	0.0878734	0.227088
c5.loc1	5	1	0.0117029	0.191582	0.0538266	0.00418216	0.0527711	0.144399
NEL025C_614	5	1.67577	0.00282505	0.170674	0.0606505	0.00131341	0.032917	0.0951829
NEL025C_615	5	1.67577	0.00282505	0.170674	0.0606505	0.00131341	0.032917	0.0951829
c5.loc2	5	2	0.00352029	0.186762	0.0669746	0.000196143	0.020355	0.0912225
YEL071W_616	5	2.57353	0.00484792	0.21273	0.0773882	0.000646806	0.00528225	0.0843438
c5.loc3	5	3	0.00590542	0.202084	0.0795416	0.00160669	0.00435245	0.0904269
c5.loc4	5	4	0.00885151	0.176744	0.0845033	0.00567121	0.00246724	0.105569
c5.loc5	5	5	0.0124812	0.151126	0.0892701	0.0124825	0.00105929	0.121963
c5.loc6	5	6	0.0167777	0.12586	0.0936975	0.0221727	0.000218243	0.139458
c5.loc7	5	7	0.0216842	0.101625	0.0976441	0.0347259	1.17975e-05	0.157856
c5.loc8	5	8	0.0271054	0.079092	0.100985	0.0499619	0.000476619	0.176926
c5.loc9	5	9	0.0329126	0.0588633	0.103625	0.0675411	0.00161263	0.196417
c5.loc10	5	10	0.0389554	0.0414117	0.105507	0.0869914	0.00338207	0.216072
c5.loc11	5	11	0.0450753	0.0270421	0.106619	0.107754	0.00571366	0.235644
c5.loc12	5	12	0.0511207	0.0158747	0.106991	0.129238	0.00851107	0.254905
c5.loc13	5	13	0.0569585	0.00785467	0.106685	0.150875	0.0116636	0.273658
YEL068C_617	5	13.5407	0.0600034	0.00475092	0.106267	0.162507	0.0134841	0.28357
YEL068C_618	5	13.5407	0.0600033	0.00475092	0.106267	0.162507	0.0134841	0.28357
c5.loc14	5	14	0.0540779	0.00399176	0.109087	0.150259	0.0135289	0.276052
c5.loc15	5	15	0.0416822	0.00251614	0.114895	0.123857	0.0135533	0.258065
c5.loc16	5	16	0.0302519	0.00133023	0.120106	0.0982947	0.013468	0.2379
c5.loc17	5	17	0.0202243	0.000496961	0.124507	0.07443	0.0132652	0.215895
c5.loc18	5	18	0.0119824	6.14061e-05	0.127918	0.0530816	0.0129447	0.192568
c5.loc19	5	19	0.00580822	4.43768e-05	0.130219	0.0349391	0.0125137	0.168594
c5.loc20	5	20	0.00184957	0.000439453	0.13136	0.0204844	0.0119868	0.144747
c5.loc21	5	21	0.000107812	0.00121433	0.131366	0.00994592	0.0113839	0.121816
c5.loc22	5	22	0.000448659	0.00231601	0.130331	0.00329498	0.0107283	0.100493
YEL065W_619	5	22.5672	0.00148481	0.00306458	0.12933	0.00115538	0.0103404	0.0892711
c5.loc23	5	23	0.00886617	0.0126245	0.105973	0.00260552	0.0192167	0.0538374
YEL064C_620	5	23.401	0.0210127	0.0269894	0.084904	0.00441455	0.0294995	0.0275454
YEL064C_621	5	23.401	0.0210127	0.0269894	0.084904	0.00441455	0.0294995	0.0275454
c5.loc24	5	24	0.0244911	0.0362042	0.089238	0.00260589	0.0223763	0.0246918
c5.loc25	5	25	0.030723	0.054535	0.0958034	0.000598904	0.0122933	0.0198739
c5.loc26	5	26	0.0372823	0.0760759	0.101234	7.74514e-06	0.00498482	0.0151812
c5.loc27	5	27	0.0438574	0.0998635	0.105233	0.000901412	0.000887002	0.0108779
c5.loc28	5	28	0.0501345	0.124706	0.107646	0.00319844	0.00011091	0.00719449
YEL060C_622	5	28.6234	0.0537895	0.140239	0.108348	0.00525884	0.00122918	0.00527526
c5.loc29	5	29	0.0524656	0.151708	0.101544	0.0106398	0.000891327	0.00583253
c5.loc30	5	30	0.0479304	0.18107	0.0824615	0.0338654	0.000243647	0.00734793
c5.loc31	5	31	0.0422157	0.206893	0.0631739	0.0685244	1.37726e-06	0.00884103
YEL059C_623	5	31.1661	0.0411833	0.210704	0.0600529	0.0751984	1.46922e-06	0.00908132
YEL059C_624	5	31.1661	0.0411833	0.210704	0.0600529	0.0751984	1.46924e-06	0.00908132
c5.loc32	5	32	0.0332105	0.177581	0.0458844	0.058195	0.0023793	0.0123916
c5.loc33	5	33	0.0241331	0.13823	0.0304848	0.039516	0.0113957	0.0168332
c5.loc34	5	34	0.0160878	0.101389	0.0177148	0.0237776	0.0269603	0.0214578
c5.loc35	5	35	0.00952087	0.0691195	0.00827397	0.0118445	0.0481349	0.025884
YEL058W_625	5	35.479	0.00697003	0.0556683	0.00501668	0.00759018	0.0598922	0.0278495
YEL058W_626	5	35.479	0.00697003	0.0556683	0.00501668	0.00759018	0.0598922	0.0278495
c5.loc36	5	36	1.18183e-07	0.0263775	0.00619694	0.0062523	0.106305	0.0617279
YEL058W_627	5	36.3124	0.00245697	0.0137522	0.00688435	0.00543918	0.139012	0.0863882
YEL058W_628	5	36.3124	0.00245697	0.0137522	0.00688435	0.00543918	0.139012	0.0863882
NEL023C_629	5	36.3124	0.00245697	0.0137522	0.00688435	0.00543918	0.139012	0.0863882
c5.loc37	5	37	0.0157645	0.0347445	0.0251922	0.00175971	0.218605	0.108005
YEL056W_630	5	37.1457	0.0199862	0.0402318	0.0304118	0.00441697	0.236553	0.112765
YEL055C_631	5	37.1457	0.0199862	0.0402318	0.0304118	0.00441697	0.236553	0.112765
YEL055C_632	5	37.1457	0.0199862	0.0402318	0.0304118	0.00441697	0.236553	0.112765
YEL055C_633	5	37.1457	0.0199862	0.0402318	0.0304118	0.00441697	0.236553	0.112765
c5.loc38	5	38	0.0203628	0.0390477	0.0306112	0.00485718	0.246916	0.109082
c5.loc39	5	39	0.0207955	0.0375409	0.0308028	0.00542024	0.259558	0.104559
c5.loc40	5	40	0.0212121	0.0359	0.0309387	0.00603664	0.272688	0.0998112
c5.loc41	5	41	0.0216035	0.034127	0.0310072	0.00670624	0.286189	0.0948554
c5.loc42	5	42	0.0219597	0.0322277	0.0309964	0.00742731	0.299914	0.0897171
c5.loc43	5	43	0.02227	0.0302132	0.0308951	0.0081962	0.313685	0.0844218
c5.loc44	5	44	0.022524	0.0280995	0.0306933	0.00900726	0.327297	0.0790059
c5.loc45	5	45	0.0227117	0.025908	0.0303832	0.00985272	0.340526	0.0735102
c5.loc46	5	46	0.0228243	0.0236651	0.0299599	0.0107228	0.353138	0.0679807
c5.loc47	5	47	0.0228551	0.0214008	0.0294221	0.0116062	0.364901	0.0624665
c5.loc48	5	48	0.0227996	0.019148	0.0287722	0.0124903	0.3756	0.0570189
c5.loc49	5	49	0.0226565	0.0169403	0.028017	0.0133621	0.385047	0.051689
c5.loc50	5	50	0.0224274	0.0148103	0.027167	0.0142086	0.393098	0.0465262
c5.loc51	5	51	0.0221168	0.0127876	0.026236	0.0150181	0.399658	0.0415757
c5.loc52	5	52	0.0217323	0.0108976	0.0252401	0.0157801	0.404685	0.0368772
[truncated: 6,514 more rows]
